# Supplementary material for: A general mechanistic model enables predictions of the biological effectiveness of different qualities of radiation
Source: Sci Rep. 2017 Sep 7;7:10790. doi: 10.1038/s41598-017-10820-1 (PMC5589818; doi:10.1038/s41598-017-10820-1)
Supplement: Supplementary file 2 — Supplementary Dataset 1 [file 41598_2017_10820_MOESM2_ESM.zip]

Archive with 46 entries (42 files):
- Data/
- Data/Carbon Track Data/
- Data/Carbon Track Data/EnergyRange_Radial Energy_1080MeV.csv
- Data/Carbon Track Data/EnergyRange_Radial Energy_1140MeV.csv
- Data/Carbon Track Data/EnergyRange_Radial Energy_120MeV.csv
- Data/Carbon Track Data/EnergyRange_Radial Energy_180MeV.csv
- Data/Carbon Track Data/EnergyRange_Radial Energy_240MeV.csv
- Data/Carbon Track Data/EnergyRange_Radial Energy_24MeV.csv
- Data/Carbon Track Data/EnergyRange_Radial Energy_360MeV.csv
- Data/Carbon Track Data/EnergyRange_Radial Energy_36MeV.csv
- Data/Carbon Track Data/EnergyRange_Radial Energy_600MeV.csv
- Data/Carbon Track Data/EnergyRange_Radial Energy_60MeV.csv
- Data/Carbon Track Data/EnergyRange_Radial Energy_960MeV.csv
- Data/Carbon Track Data/EnergyRange_Radial Energy_96MeV.csv
- Data/CarbonData.txt
- Data/McMahon2016Data.txt
- Data/Proton Track Data/
- Data/Proton Track Data/EnergyRange_Radial Energy_10MeV.csv
- Data/Proton Track Data/EnergyRange_Radial Energy_15MeV.csv
- Data/Proton Track Data/EnergyRange_Radial Energy_1MeV.csv
- Data/Proton Track Data/EnergyRange_Radial Energy_20MeV.csv
- Data/Proton Track Data/EnergyRange_Radial Energy_25MeV.csv
- Data/Proton Track Data/EnergyRange_Radial Energy_2MeV.csv
- Data/Proton Track Data/EnergyRange_Radial Energy_30MeV.csv
- Data/Proton Track Data/EnergyRange_Radial Energy_3MeV.csv
- Data/Proton Track Data/EnergyRange_Radial Energy_40MeV.csv
- Data/Proton Track Data/EnergyRange_Radial Energy_4MeV.csv
- Data/Proton Track Data/EnergyRange_Radial Energy_50MeV.csv
- Data/Proton Track Data/EnergyRange_Radial Energy_5MeV.csv
- Data/Proton Track Data/EnergyRange_Radial Energy_60MeV.csv
- Data/Proton Track Data/EnergyRange_Radial Energy_6MeV.csv
- Data/Proton Track Data/EnergyRange_Radial Energy_70MeV.csv
- Data/Proton Track Data/EnergyRange_Radial Energy_80MeV.csv
- Data/Proton Track Data/EnergyRange_Radial Energy_8MeV.csv
- Data/Proton Track Data/EnergyRange_Radial Energy_90MeV.csv
- Data/Proton Track Data/EnergyRange_Radial Energy_99MeV.csv
- Data/ProtonData.txt
- GenerateMIDandD10.py
- README.txt
- CellModel/
- CellModel/CellDNAModel.py
- CellModel/CharacteriseCell.py
- CellModel/CharacteriseTrack.py
- CellModel/SurvivalModel.py
- CellModel/TrackStore.py
- CellModel/__init__.py
