# Supplementary material for: A general mechanistic model enables predictions of the biological effectiveness of different qualities of radiation
Source: Sci Rep. 2017 Sep 7;7:10790. doi: 10.1038/s41598-017-10820-1 (PMC5589818; doi:10.1038/s41598-017-10820-1)
Supplement: Supplementary file 2 — Supplementary Dataset 1 [file 41598_2017_10820_MOESM2_ESM.zip › Data/Carbon Track Data/EnergyRange_Radial Energy_1080MeV.csv]

# Value of 1 to indicate we must rescale to breaks
1
# Particle ID to identify what particle we use by Z. Taken from command line.
6
# Total LET value for curve
23.9030366476
# Average energy deposit at a given range. Distances um; energies in keV
# Input file name: Radial Energy_1080MeV.csv
# Written at: 2017-02-27 14:19:17.950000
# r	Energy
0.0	0.0699142368794
0.005	0.106560319623
0.01	0.117172589112
0.015	0.123096203685
0.02	0.126352193234
0.025	0.129237792928
0.03	0.131923913799
0.035	0.134209915363
0.04	0.136153106488
0.045	0.137693199786
0.05	0.140461569942
0.055	0.141685529169
0.06	0.143041334792
0.065	0.144351767418
0.07	0.145527681628
0.075	0.146630587182
0.08	0.14767830591
0.085	0.148743240306
0.09	0.149751762745
0.095	0.150733484485
0.1	0.151492271399
0.105	0.15230438174
0.11	0.153187068685
0.115	0.153965627066
0.12	0.154683606784
0.125	0.155441667828
0.13	0.156172735843
0.135	0.156814951627
0.14	0.157473787425
0.145	0.158110097228
0.15	0.15873743073
0.155	0.159296443187
0.16	0.159857401668
0.165	0.160381567352
0.17	0.160846862772
0.175	0.161297023562
0.18	0.161772869772
0.185	0.162202073227
0.19	0.162590487582
0.195	0.1630476093
0.2	0.163504912432
0.205	0.163910150325
0.21	0.164310546663
0.215	0.164760864485
0.22	0.165113882879
0.225	0.1654768685
0.23	0.165907557459
0.235	0.166362212664
0.24	0.166671901976
0.245	0.167026909863
0.25	0.167371121021
0.255	0.167721553938
0.26	0.168105469378
0.265	0.168436757213
0.27	0.168765728238
0.275	0.169138950209
0.28	0.16947300524
0.285	0.169850790375
0.29	0.170172369082
0.295	0.1705564386
0.3	0.170855206122
0.305	0.171199125808
0.31	0.171446372362
0.315	0.171704523315
0.32	0.171959097945
0.325	0.17218903489
0.33	0.172442850866
0.335	0.172683634696
0.34	0.172845384456
0.345	0.173106355723
0.35	0.173393433637
0.355	0.173642464422
0.36	0.173900199625
0.365	0.174193754582
0.37	0.174417479914
0.375	0.174625878302
0.38	0.174846463937
0.385	0.175081275713
0.39	0.175313111466
0.395	0.17557307331
0.4	0.175782066361
0.405	0.176054063956
0.41	0.176239603616
0.415	0.176556404894
0.42	0.176767392414
0.425	0.176890648939
0.43	0.177017888991
0.435	0.177222398034
0.44	0.177450690775
0.445	0.177687814142
0.45	0.17789705909
0.455	0.178142693371
0.46	0.178236178006
0.465	0.178462083918
0.47	0.178586160254
0.475	0.178820572248
0.48	0.179074669152
0.485	0.179250713933
0.49	0.179415333063
0.495	0.179607292446
0.5	0.179826745878
0.505	0.180017281348
0.51	0.180211156605
0.515	0.180563601648
0.52	0.18082835265
0.525	0.18086237317
0.53	0.181132680414
0.535	0.181250878057
0.54	0.181578867427
0.545	0.181698784856
0.55	0.181864093384
0.555	0.182140977777
0.56	0.182346975081
0.565	0.182552779176
0.57	0.182761644176
0.575	0.182909022998
0.58	0.183077189718
0.585	0.183270662101
0.59	0.183503559832
0.595	0.183652843574
0.6	0.183794283122
0.605	0.183994268099
0.61	0.184177312265
0.615	0.184190076418
0.62	0.184413580877
0.625	0.184490862883
0.63	0.184627835679
0.635	0.184657915259
0.64	0.184890727777
0.645	0.184930270572
0.65	0.185089183752
0.655	0.185286345014
0.66	0.185397787325
0.665	0.185556121586
0.67	0.185718605985
0.675	0.185988817962
0.68	0.186200698518
0.685	0.186403574672
0.69	0.186475207224
0.695	0.186553164477
0.7	0.186639672539
0.705	0.186731307777
0.71	0.18679594991
0.715	0.186963955585
0.72	0.187102734449
0.725	0.187237628182
0.73	0.187314552076
0.735	0.187419556177
0.74	0.18766674211
0.745	0.187832654985
0.75	0.187944571038
0.755	0.188195515345
0.76	0.188240518119
0.765	0.188521232083
0.77	0.188556617303
0.775	0.188787883361
0.78	0.188779889002
0.785	0.189025116799
0.79	0.189032955046
0.795	0.18908279523
0.8	0.189315817267
0.805	0.189323707101
0.81	0.189401908161
0.815	0.189591428193
0.82	0.189662476318
0.825	0.189735583494
0.83	0.18987567224
0.835	0.19004144042
0.84	0.190217284968
0.845	0.190429210478
0.85	0.190494474051
0.855	0.190549188026
0.86	0.190644907229
0.865	0.190748058679
0.87	0.190825579267
0.875	0.190910886635
0.88	0.190985769043
0.885	0.19105718322
0.89	0.191094429735
0.895	0.191247222297
0.9	0.191363970668
0.905	0.191477581119
0.91	0.191575402444
0.915	0.191601446208
0.92	0.191653831144
0.925	0.191820443846
0.93	0.191939270391
0.935	0.191948464075
0.94	0.192068981279
0.945	0.192227871023
0.95	0.192273529145
0.955	0.192338224591
0.96	0.19250529024
0.965	0.192467049987
0.97	0.192683839594
0.975	0.19269027583
0.98	0.192874453647
0.985	0.192930726161
0.99	0.193068759708
0.995	0.193158728484
1.0	0.193233327359
1.005	0.193237170001
1.01	0.193463912885
1.015	0.193439526267
1.02	0.193691467618
1.025	0.193725304122
1.03	0.193822780792
1.035	0.194105375665
1.04	0.194101804045
1.045	0.194178224321
1.05	0.194435998505
1.055	0.194421639691
1.06	0.194499666945
1.065	0.194685289567
1.07	0.194830086752
1.075	0.194886065934
1.08	0.194984554844
1.085	0.195090806385
1.09	0.195349031758
1.095	0.195408645702
1.1	0.195483296485
1.105	0.195583097992
1.11	0.195688996925
1.115	0.195798272701
1.12	0.19591574236
1.125	0.196046258598
1.13	0.196202163382
1.135	0.196375534481
1.14	0.196537273405
1.145	0.196575726858
1.15	0.196635756891
1.155	0.196721087052
1.16	0.196814708919
1.165	0.196913193927
1.17	0.197014868614
1.175	0.197023217019
1.18	0.197128395894
1.185	0.197302376471
1.19	0.197430577872
1.195	0.197549305945
1.2	0.197633910967
1.205	0.19768806275
1.21	0.197767829054
1.215	0.197852783839
1.22	0.197833649004
1.225	0.197901007747
1.23	0.198049683711
1.235	0.198157303016
1.24	0.19825929203
1.245	0.198276838658
1.25	0.198305720413
1.255	0.198485825327
1.26	0.198628014304
1.265	0.198700968494
1.27	0.198679682381
1.275	0.198895803015
1.28	0.199025352699
1.285	0.198926973797
1.29	0.1991446413
1.295	0.199272245569
1.3	0.199174000951
1.305	0.199404739123
1.31	0.199535177721
1.315	0.199423064803
1.32	0.199589350053
1.325	0.199683695018
1.33	0.199570087877
1.335	0.199783241771
1.34	0.199688075362
1.345	0.1999008277
1.35	0.200000759881
1.355	0.199894648299
1.36	0.200111054281
1.365	0.200016528467
1.37	0.200244872938
1.375	0.200155166019
1.38	0.200403049571
1.385	0.200325449405
1.39	0.200576532482
1.395	0.200492821348
1.4	0.20074466763
1.405	0.200661304116
1.41	0.200924746758
1.415	0.200862298594
1.42	0.201132435921
1.425	0.201061053204
1.43	0.201101156854
1.435	0.201377539864
1.44	0.201294122052
1.445	0.201492974723
1.45	0.201360116213
1.455	0.201365284047
1.46	0.201598559971
1.465	0.201504322396
1.47	0.201735595115
1.475	0.201647608289
1.48	0.201652872611
1.485	0.201895933612
1.49	0.201813715903
1.495	0.201831226231
1.5	0.202014046729
1.505	0.202043774639
1.51	0.202021802094
1.515	0.202021359455
1.52	0.202249083516
1.525	0.20215800742
1.53	0.202174839246
1.535	0.202313772191
1.54	0.202402689085
1.545	0.202378440916
1.55	0.202482431239
1.555	0.202602250841
1.56	0.202855778954
1.565	0.202810917409
1.57	0.20286179598
1.575	0.202926117993
1.58	0.203221685825
1.585	0.203153218293
1.59	0.203191428157
1.595	0.203243808987
1.6	0.203304335595
1.605	0.203371327309
1.61	0.203667167872
1.615	0.203601477989
1.62	0.203618922237
1.625	0.203639648534
1.63	0.203679722818
1.635	0.203727928113
1.64	0.203781664098
1.645	0.203841089508
1.65	0.20412004296
1.655	0.20404818241
1.66	0.204069756055
1.665	0.204109061205
1.67	0.204155789166
1.675	0.204206538397
1.68	0.204259985232
1.685	0.204314459157
1.69	0.204368421332
1.695	0.20441059054
1.7	0.204388297068
1.705	0.204404141113
1.71	0.204431245983
1.715	0.20446478479
1.72	0.204502499665
1.725	0.204543859413
1.73	0.204588439001
1.735	0.204637534702
1.74	0.204727392006
1.745	0.204797920186
1.75	0.204864867066
1.755	0.204930371767
1.76	0.204995336094
1.765	0.205060184882
1.77	0.205124794641
1.775	0.205188426779
1.78	0.205271451134
1.785	0.205345702549
1.79	0.205417706901
1.795	0.205488768675
1.8	0.20555916191
1.805	0.205628738465
1.81	0.205697562001
1.815	0.205765477814
1.82	0.205728918867
1.825	0.205756007055
1.83	0.205916858279
1.835	0.206013498151
1.84	0.206101208065
1.845	0.20618364165
1.85	0.206261847195
1.855	0.206335164477
1.86	0.206380186835
1.865	0.206176035796
1.87	0.206364137287
1.875	0.20644689143
1.88	0.206519512317
1.885	0.206586877394
1.89	0.206648453557
1.895	0.206557017336
1.9	0.206612334826
1.905	0.206714111005
1.91	0.206762494935
1.915	0.206813721542
1.92	0.206856538833
1.925	0.206677348716
1.93	0.206869270855
1.935	0.206951018111
1.94	0.207016717145
1.945	0.207067359067
1.95	0.206866101057
1.955	0.207043326402
1.96	0.207114972699
1.965	0.207167683879
1.97	0.206989239175
1.975	0.207181976761
1.98	0.207265598206
1.985	0.207329666162
1.99	0.207156640749
1.995	0.207374496741
2.0	0.207496964529
2.005	0.207577657607
2.01	0.207407720718
2.015	0.207635948668
2.02	0.207736922758
2.025	0.207567575803
2.03	0.207784111862
2.035	0.207894771058
2.04	0.207982253997
2.045	0.207812351492
2.05	0.208057403799
2.055	0.208162055456
2.06	0.20798327567
2.065	0.208227731203
2.07	0.208335403054
2.075	0.208155016105
2.08	0.208394532186
2.085	0.208499606576
2.09	0.208276254775
2.095	0.208480123896
2.1	0.208565208741
2.105	0.208374614813
2.11	0.208598306824
2.115	0.208683813613
2.12	0.20850403036
2.125	0.208732967419
2.13	0.208762486632
2.135	0.208668670087
2.14	0.208867244973
2.145	0.208688593417
2.15	0.208920154722
2.155	0.209013468982
2.16	0.208836805705
2.165	0.209072514203
2.17	0.208902680393
2.175	0.209136875374
2.18	0.209237662424
2.185	0.209054211194
2.19	0.209286949414
2.195	0.209109541659
2.2	0.209350783126
2.205	0.209268381736
2.21	0.209373299192
2.215	0.209520228153
2.22	0.209343417647
2.225	0.20958918346
2.23	0.209416694623
2.235	0.209666473466
2.24	0.209521765764
2.245	0.209783823647
2.25	0.209750645214
2.255	0.209815004103
2.26	0.209990479982
2.265	0.209822326711
2.27	0.210079846017
2.275	0.209907083365
2.28	0.210174070085
2.285	0.2099921661
2.29	0.210208159607
2.295	0.209982937953
2.3	0.210197160656
2.305	0.210008784808
2.31	0.210236705149
2.315	0.210055956605
2.32	0.210289727008
2.325	0.210113658478
2.33	0.210351634291
2.335	0.210179140749
2.34	0.210423211883
2.345	0.210293646549
2.35	0.210588120571
2.355	0.210425886395
2.36	0.210701671833
2.365	0.210543030452
2.37	0.210722315683
2.375	0.210703947458
2.38	0.210648798563
2.385	0.210922045006
2.39	0.21076080031
2.395	0.211029739893
2.4	0.210798853368
2.405	0.211023781866
2.41	0.210835124835
2.415	0.211064347211
2.42	0.210900419015
2.425	0.210869548128
2.43	0.211118702961
2.435	0.210952649228
2.44	0.211206426197
2.445	0.211033541859
2.45	0.211280329886
2.455	0.211138850082
2.46	0.211124414963
2.465	0.211411589696
2.47	0.211244310793
2.475	0.211517381507
2.48	0.211360105813
2.485	0.211339635733
2.49	0.211626617733
2.495	0.211457630994
