# Supplementary material for: A general mechanistic model enables predictions of the biological effectiveness of different qualities of radiation
Source: Sci Rep. 2017 Sep 7;7:10790. doi: 10.1038/s41598-017-10820-1 (PMC5589818; doi:10.1038/s41598-017-10820-1)
Supplement: Supplementary file 2 — Supplementary Dataset 1 [file 41598_2017_10820_MOESM2_ESM.zip › Data/Carbon Track Data/EnergyRange_Radial Energy_1140MeV.csv]

# Value of 1 to indicate we must rescale to breaks
1
# Particle ID to identify what particle we use by Z. Taken from command line.
6
# Total LET value for curve
22.932315768
# Average energy deposit at a given range. Distances um; energies in keV
# Input file name: Radial Energy_1140MeV.csv
# Written at: 2017-02-27 14:20:14.025000
# r	Energy
0.0	0.0669196931758
0.005	0.101902459953
0.01	0.112127895831
0.015	0.117636943652
0.02	0.12072625002
0.025	0.123434646467
0.03	0.125934802641
0.035	0.128102016436
0.04	0.129935365014
0.045	0.131391409399
0.05	0.134040712854
0.055	0.135188600579
0.06	0.136483242757
0.065	0.137793214446
0.07	0.138953183455
0.075	0.140044387601
0.08	0.141073637886
0.085	0.142101231424
0.09	0.14307760142
0.095	0.144026572246
0.1	0.144884804714
0.105	0.14563403089
0.11	0.146437204307
0.115	0.147152493158
0.12	0.147895304642
0.125	0.148531318102
0.13	0.149164940485
0.135	0.14985332528
0.14	0.150439446929
0.145	0.151042183251
0.15	0.151604579256
0.155	0.152137026726
0.16	0.152770092272
0.165	0.153372348592
0.17	0.153843884265
0.175	0.154305163194
0.18	0.154789030954
0.185	0.155261655091
0.19	0.155762960408
0.195	0.156220179162
0.2	0.156670764203
0.205	0.157148440028
0.21	0.15758585191
0.215	0.157993758264
0.22	0.15839796143
0.225	0.158777342795
0.23	0.159139419576
0.235	0.159548705379
0.24	0.159834067995
0.245	0.160190106835
0.25	0.160568548871
0.255	0.160868728685
0.26	0.161141147917
0.265	0.161371528622
0.27	0.161640172731
0.275	0.161942649937
0.28	0.162257670357
0.285	0.162644755574
0.29	0.162988567517
0.295	0.163305807818
0.3	0.163523940549
0.305	0.163787525109
0.31	0.164000208053
0.315	0.164243514695
0.32	0.164493671387
0.325	0.164737278662
0.33	0.165012328433
0.335	0.165270817062
0.34	0.165448644912
0.345	0.165690734554
0.35	0.165954949626
0.355	0.166228848909
0.36	0.166488800149
0.365	0.166769963629
0.37	0.166959358437
0.375	0.167136533734
0.38	0.167372317017
0.385	0.167604486991
0.39	0.167802426165
0.395	0.168028686558
0.4	0.168197651432
0.405	0.168456430783
0.41	0.168645351785
0.415	0.168900165153
0.42	0.169051385281
0.425	0.16926045662
0.43	0.169488244033
0.435	0.169702839238
0.44	0.169923680049
0.445	0.170154265801
0.45	0.17036222052
0.455	0.170681594619
0.46	0.170875779167
0.465	0.171139632521
0.47	0.171263340351
0.475	0.17149682106
0.48	0.171714217302
0.485	0.171880924792
0.49	0.17208104731
0.495	0.172287885639
0.5	0.172488196725
0.505	0.172653554083
0.51	0.17276008967
0.515	0.172932158612
0.52	0.173107775777
0.525	0.173201104968
0.53	0.173473954101
0.535	0.173587862326
0.54	0.173897139277
0.545	0.174004983005
0.55	0.174139799844
0.555	0.174385162359
0.56	0.174534963022
0.565	0.174670363661
0.57	0.174833438099
0.575	0.174984735354
0.58	0.175145867834
0.585	0.175305227235
0.59	0.175445473026
0.595	0.1755455008
0.6	0.175668054932
0.605	0.175869451331
0.61	0.176044269937
0.615	0.176104272577
0.62	0.1763717356
0.625	0.176477578075
0.63	0.176676545795
0.635	0.176758857305
0.64	0.177024746072
0.645	0.177057338917
0.65	0.177210348135
0.655	0.177402075437
0.66	0.177462673851
0.665	0.177578232064
0.67	0.177705442221
0.675	0.177866878247
0.68	0.177978907194
0.685	0.178119974532
0.69	0.178244716518
0.695	0.178400540521
0.7	0.178520522495
0.705	0.178639024324
0.71	0.178731830412
0.715	0.178916932211
0.72	0.179068289179
0.725	0.179208738559
0.73	0.179291307162
0.735	0.179398264859
0.74	0.179618506813
0.745	0.179755274726
0.75	0.179847814937
0.755	0.180046993351
0.76	0.179988433558
0.765	0.180184962451
0.77	0.180180724343
0.775	0.180369192707
0.78	0.180352013231
0.785	0.180560045156
0.79	0.180565743626
0.795	0.180678997747
0.8	0.180931287926
0.805	0.180956288616
0.81	0.181041123897
0.815	0.181224885
0.82	0.181295120497
0.825	0.181362719627
0.83	0.181444738506
0.835	0.18153147773
0.84	0.181656179364
0.845	0.181824478433
0.85	0.181917943038
0.855	0.182000751217
0.86	0.182104098844
0.865	0.18220949432
0.87	0.182285978452
0.875	0.182368733802
0.88	0.182441973641
0.885	0.182512784008
0.89	0.182564563421
0.895	0.18272835994
0.9	0.18285138006
0.905	0.182971008101
0.91	0.183100005808
0.915	0.183168708426
0.92	0.1832451652
0.925	0.183428701158
0.93	0.18354407231
0.935	0.183518182079
0.94	0.183620085852
0.945	0.18376374484
0.95	0.183802320138
0.955	0.18386502727
0.96	0.184024642862
0.965	0.183986837767
0.97	0.184192312877
0.975	0.184189623878
0.98	0.184349496686
0.985	0.184394158352
0.99	0.184516931913
0.995	0.184593380731
1.0	0.184636782298
1.005	0.18462164464
1.01	0.184816288047
1.015	0.184780206991
1.02	0.1849843227
1.025	0.184962967558
1.03	0.185019158109
1.035	0.185244468243
1.04	0.185222894072
1.045	0.185285328163
1.05	0.185524391542
1.055	0.185507920926
1.06	0.185572349772
1.065	0.18573115885
1.07	0.185824167895
1.075	0.18583350567
1.08	0.185894163712
1.085	0.185965932194
1.09	0.18617150671
1.095	0.186210321198
1.1	0.186263603171
1.105	0.18633806552
1.11	0.186417686582
1.115	0.186499079947
1.12	0.186569172098
1.125	0.186632653592
1.13	0.186734727323
1.135	0.186856896936
1.14	0.186974026389
1.145	0.187012306783
1.15	0.187103588437
1.155	0.187192157938
1.16	0.187280623697
1.165	0.18736830661
1.17	0.187449182883
1.175	0.187363514645
1.18	0.18739445864
1.185	0.187496525143
1.19	0.187570947842
1.195	0.187646164091
1.2	0.187741772486
1.205	0.187865655445
1.21	0.187968519154
1.215	0.188065322141
1.22	0.188063967484
1.225	0.188137281309
1.23	0.188290429937
1.235	0.188404399924
1.24	0.188508538322
1.245	0.188534039912
1.25	0.188568080138
1.255	0.188736488979
1.26	0.188856920276
1.265	0.188921328894
1.27	0.188902855182
1.275	0.189096728196
1.28	0.18921315525
1.285	0.189123656328
1.29	0.189300838732
1.295	0.18940694324
1.3	0.189317891213
1.305	0.189519446931
1.31	0.189636796817
1.315	0.189558279171
1.32	0.189822314381
1.325	0.189967863908
1.33	0.189895134903
1.335	0.190136956524
1.34	0.19007105217
1.345	0.190306399665
1.35	0.190443217173
1.355	0.190364194092
1.36	0.190603594453
1.365	0.190529380615
1.37	0.190775605858
1.375	0.190700610094
1.38	0.190942332982
1.385	0.190864091072
1.39	0.19111171975
1.395	0.191033911131
1.4	0.191282367836
1.405	0.19120134034
1.41	0.191416612453
1.415	0.191281217303
1.42	0.191479405047
1.425	0.191390074102
1.43	0.191405053904
1.435	0.191632473655
1.44	0.191553801627
1.445	0.191806730501
1.45	0.191742653154
1.455	0.191783190351
1.46	0.192040228828
1.465	0.191968216092
1.47	0.19221422891
1.475	0.192139800298
1.48	0.192134384401
1.485	0.192367077641
1.49	0.192290154316
1.495	0.192310098061
1.5	0.19248945022
1.505	0.192522756283
1.51	0.192510525246
1.515	0.192547448005
1.52	0.192796080793
1.525	0.192720669303
1.53	0.192750004715
1.535	0.192898635865
1.54	0.19299329617
1.545	0.192961814682
1.55	0.192960624604
1.555	0.193019510424
1.56	0.193210089643
1.565	0.193145650174
1.57	0.193170069236
1.575	0.193209947236
1.58	0.193457788754
1.585	0.19341957487
1.59	0.193463462952
1.595	0.193514882983
1.6	0.193571849283
1.605	0.193633791707
1.61	0.19390531591
1.615	0.193844440013
1.62	0.193856939813
1.625	0.193870861856
1.63	0.193904583875
1.635	0.193946533397
1.64	0.193994161691
1.645	0.194047782701
1.65	0.194302948265
1.655	0.194242568353
1.66	0.194316747112
1.665	0.194385711248
1.67	0.194452949109
1.675	0.194520130781
1.68	0.194587653503
1.685	0.194654990023
1.69	0.194721955459
1.695	0.194783852938
1.7	0.194833387997
1.705	0.194891084371
1.71	0.194951308935
1.715	0.195013144291
1.72	0.195075608907
1.725	0.195138602732
1.73	0.195200986989
1.735	0.195255192861
1.74	0.195289950035
1.745	0.195338478703
1.75	0.195391092757
1.755	0.195445916652
1.76	0.195502173289
1.765	0.195559340325
1.77	0.195616269942
1.775	0.19566809331
1.78	0.195702448921
1.785	0.195748710344
1.79	0.195798586847
1.795	0.1958506042
1.8	0.195904009569
1.805	0.195958174222
1.81	0.1960128257
1.815	0.196067790015
1.82	0.196030574874
1.825	0.196051227835
1.83	0.19619494406
1.835	0.19627984252
1.84	0.196356834225
1.845	0.196429314033
1.85	0.196498355251
1.855	0.19656364814
1.86	0.19660978872
1.865	0.196427822722
1.87	0.196608169618
1.875	0.196688633953
1.88	0.196759061245
1.885	0.196824384686
1.89	0.196884442261
1.895	0.196801848194
1.9	0.196859006066
1.905	0.196989355616
1.91	0.197078330272
1.915	0.197152780408
1.92	0.197214024522
1.925	0.197050666965
1.93	0.197256072596
1.935	0.197349939517
1.94	0.197426712766
1.945	0.19748748581
1.95	0.197295837844
1.955	0.197481575153
1.96	0.197561199555
1.965	0.197621370459
1.97	0.197450041721
1.975	0.197648886287
1.98	0.197737979209
1.985	0.197806339236
1.99	0.197634826482
1.995	0.197820116012
2.0	0.197900763337
2.005	0.197959173786
2.01	0.197788668615
2.015	0.197991515748
2.02	0.198077625833
2.025	0.197913436159
2.03	0.19810975508
2.035	0.198208981352
2.04	0.198298368127
2.045	0.198148802372
2.05	0.198389114913
2.055	0.19849343497
2.06	0.198325771919
2.065	0.198562746564
2.07	0.198668768857
2.075	0.198499451967
2.08	0.19873289034
2.085	0.198841502128
2.09	0.19867425931
2.095	0.19891958932
2.1	0.199032435899
2.105	0.198856300203
2.11	0.199104630484
2.115	0.199208251879
2.12	0.199036395857
2.125	0.199284647735
2.13	0.199325200546
2.135	0.199233130039
2.14	0.199402499846
2.145	0.199217827891
2.15	0.199439571459
2.155	0.199527860934
2.16	0.19935270418
2.165	0.199582632771
2.17	0.199415564587
2.175	0.199645041371
2.18	0.199744140871
2.185	0.199565406923
2.19	0.199799545934
2.195	0.199627360129
2.2	0.199867702665
2.205	0.199788509904
2.21	0.199893879621
2.215	0.200040484985
2.22	0.199867405647
2.225	0.200110648585
2.23	0.199940074791
2.235	0.20018121775
2.24	0.199990799721
2.245	0.200200234196
2.25	0.200150160785
2.255	0.200192995618
2.26	0.200339720196
2.265	0.200176453697
2.27	0.200401888682
2.275	0.200238572816
2.28	0.200477654804
2.285	0.200315500539
2.29	0.200605064053
2.295	0.20047729985
2.3	0.20078115244
2.305	0.200619963221
2.31	0.200915318586
2.315	0.200748406893
2.32	0.201040325175
2.325	0.200870812481
2.33	0.201160759879
2.335	0.200988334819
2.34	0.201273616936
2.345	0.201074457914
2.35	0.201337134337
2.355	0.201159887404
2.36	0.201422835398
2.365	0.201258250129
2.37	0.201431240741
2.375	0.201410011877
2.38	0.201353972428
2.385	0.201625681839
2.39	0.201469572778
2.395	0.201750201946
2.4	0.201628427246
2.405	0.201970649433
2.41	0.201802141196
2.415	0.202117657318
2.42	0.201961815008
2.425	0.201958645667
2.43	0.202283145799
2.435	0.202113395322
2.44	0.202437381917
2.445	0.202253021834
2.45	0.202558156591
2.455	0.20233064853
2.46	0.20227631993
2.465	0.202551982329
2.47	0.202363130613
2.475	0.202634901977
2.48	0.202462863647
2.485	0.202434472456
2.49	0.202726235235
2.495	0.202545936229
