# Supplementary material for: A general mechanistic model enables predictions of the biological effectiveness of different qualities of radiation
Source: Sci Rep. 2017 Sep 7;7:10790. doi: 10.1038/s41598-017-10820-1 (PMC5589818; doi:10.1038/s41598-017-10820-1)
Supplement: Supplementary file 2 — Supplementary Dataset 1 [file 41598_2017_10820_MOESM2_ESM.zip › Data/Carbon Track Data/EnergyRange_Radial Energy_120MeV.csv]

# Value of 1 to indicate we must rescale to breaks
1
# Particle ID to identify what particle we use by Z. Taken from command line.
6
# Total LET value for curve
151.952087125
# Average energy deposit at a given range. Distances um; energies in keV
# Input file name: Radial Energy_120MeV.csv
# Written at: 2017-02-27 14:13:53.094000
# r	Energy
0.0	0.454889148769
0.005	0.705300007253
0.01	0.78014241696
0.015	0.824763929621
0.02	0.853316222627
0.025	0.877851439374
0.03	0.900203756811
0.035	0.919552490802
0.04	0.936134293319
0.045	0.950034124817
0.05	0.972786142555
0.055	0.984298130472
0.06	0.995763328563
0.065	1.00692559863
0.07	1.01751536538
0.075	1.02794563489
0.08	1.03757845256
0.085	1.04745931013
0.09	1.05637224339
0.095	1.06491393341
0.1	1.07351707575
0.105	1.08121505095
0.11	1.08829185688
0.115	1.09476157852
0.12	1.10108510556
0.125	1.10743287558
0.13	1.11381382638
0.135	1.11990519826
0.14	1.12621506705
0.145	1.13229358516
0.15	1.13766786877
0.155	1.14312107307
0.16	1.14858999091
0.165	1.15367842375
0.17	1.15814820169
0.175	1.16284976813
0.18	1.16739319502
0.185	1.17125158959
0.19	1.17590532943
0.195	1.18066191532
0.2	1.18506534295
0.205	1.18910855016
0.21	1.19296779803
0.215	1.19638812082
0.22	1.19981082961
0.225	1.20380775973
0.23	1.20743445847
0.235	1.21105519686
0.24	1.21429731028
0.245	1.21806254771
0.25	1.22142220503
0.255	1.22453353793
0.26	1.2277837536
0.265	1.23096925392
0.27	1.2343883854
0.275	1.23802055696
0.28	1.24118634516
0.285	1.24445372483
0.29	1.24734699036
0.295	1.25025543142
0.3	1.25274698401
0.305	1.25578209228
0.31	1.25933950206
0.315	1.26194684045
0.32	1.26457755286
0.325	1.26735672488
0.33	1.27038524436
0.335	1.27326894985
0.34	1.27548121847
0.345	1.27804156982
0.35	1.28067484463
0.355	1.28275188808
0.36	1.2850664524
0.365	1.28762215426
0.37	1.29003508042
0.375	1.29237000359
0.38	1.29466727804
0.385	1.29709644564
0.39	1.29961292752
0.395	1.30198280775
0.4	1.30369427394
0.405	1.30605627467
0.41	1.30796647706
0.415	1.31070576657
0.42	1.31290421226
0.425	1.31488860452
0.43	1.31696279277
0.435	1.31921679419
0.44	1.32151685715
0.445	1.32313386853
0.45	1.32456387265
0.455	1.32692564668
0.46	1.32852988186
0.465	1.33065336665
0.47	1.33184700281
0.475	1.33382773234
0.48	1.33555461471
0.485	1.33715412387
0.49	1.33907221369
0.495	1.34101054907
0.5	1.34276830757
0.505	1.34433295672
0.51	1.34584267343
0.515	1.34802563381
0.52	1.35006883636
0.525	1.35118259798
0.53	1.35367319399
0.535	1.35465557925
0.54	1.35691582464
0.545	1.35801164965
0.55	1.35963815053
0.555	1.36191659973
0.56	1.36374426418
0.565	1.36551771007
0.57	1.36731434903
0.575	1.36860454051
0.58	1.37006600057
0.585	1.37163248103
0.59	1.3731636741
0.595	1.37438970191
0.6	1.37580375987
0.605	1.37788792399
0.61	1.37964994816
0.615	1.38011313942
0.62	1.38205197075
0.625	1.38296941683
0.63	1.38448537019
0.635	1.38522855735
0.64	1.38737408453
0.645	1.38804033929
0.65	1.38964843155
0.655	1.39144520901
0.66	1.39231811622
0.665	1.39358622327
0.67	1.39499607762
0.675	1.39650158825
0.68	1.39768355759
0.685	1.39906296809
0.69	1.39989318034
0.695	1.40081692672
0.7	1.40178217217
0.705	1.40282119372
0.71	1.40376682018
0.715	1.40532487181
0.72	1.40668730669
0.725	1.4078762119
0.73	1.40862215832
0.735	1.40958823231
0.74	1.41120271748
0.745	1.41212375977
0.75	1.41290439417
0.755	1.41463008026
0.76	1.41467474778
0.765	1.41655796993
0.77	1.41683223969
0.775	1.41858362299
0.78	1.41872914894
0.785	1.42065583297
0.79	1.42088691181
0.795	1.42165129847
0.8	1.42348060708
0.805	1.42377156987
0.81	1.42461236462
0.815	1.42628465792
0.82	1.42711855965
0.825	1.42781632392
0.83	1.42870299063
0.835	1.42967676331
0.84	1.43094704147
0.845	1.4324032993
0.85	1.43345578833
0.855	1.4344251612
0.86	1.43549409955
0.865	1.43656135881
0.87	1.43733851354
0.875	1.43814919806
0.88	1.43891541405
0.885	1.43971625934
0.89	1.44019549232
0.895	1.44142381478
0.9	1.44251699125
0.905	1.44355938384
0.91	1.44441004556
0.915	1.44466022936
0.92	1.44518997333
0.925	1.44659631497
0.93	1.44770042135
0.935	1.44804476265
0.94	1.44914617644
0.945	1.45061425026
0.95	1.45113388169
0.955	1.45193947228
0.96	1.45352582575
0.965	1.45340488103
0.97	1.45532167282
0.975	1.45540884003
0.98	1.45662008373
0.985	1.45709744394
0.99	1.45815918358
0.995	1.45888974412
1.0	1.45937305711
1.005	1.45938025883
1.01	1.46106451891
1.015	1.46084430635
1.02	1.46250060976
1.025	1.46208919381
1.03	1.46246471223
1.035	1.46420051188
1.04	1.46403477177
1.045	1.46471681873
1.05	1.46685146012
1.055	1.46690120062
1.06	1.46754822312
1.065	1.46900295523
1.07	1.47008682888
1.075	1.47048001245
1.08	1.47120416657
1.085	1.47201583226
1.09	1.47380444059
1.095	1.47389598483
1.1	1.47390639007
1.105	1.47431723214
1.11	1.47484069873
1.115	1.47542339773
1.12	1.47602475174
1.125	1.47668540022
1.13	1.47757401753
1.135	1.47850124943
1.14	1.47940750299
1.145	1.47969985064
1.15	1.47999499004
1.155	1.48048828258
1.16	1.48103862452
1.165	1.4816175966
1.17	1.48217954791
1.175	1.48184660939
1.18	1.48214119987
1.185	1.4829180513
1.19	1.48355741731
1.195	1.48417531651
1.2	1.48479216778
1.205	1.48545845531
1.21	1.48610294175
1.215	1.48670843685
1.22	1.48665812085
1.225	1.48711946871
1.23	1.48811275782
1.235	1.48885562873
1.24	1.48954340944
1.245	1.48962507638
1.25	1.48983019124
1.255	1.49097474831
1.26	1.49148932908
1.265	1.49167318805
1.27	1.49146875902
1.275	1.49270957274
1.28	1.49342283105
1.285	1.49271682988
1.29	1.49358020731
1.295	1.49422241045
1.3	1.49353021152
1.305	1.49468658548
1.31	1.49545034326
1.315	1.49478024583
1.32	1.49619991397
1.325	1.49699503676
1.33	1.49635645029
1.335	1.49785931684
1.34	1.49734096011
1.345	1.49859160373
1.35	1.49882046339
1.355	1.4980699252
1.36	1.49928200641
1.365	1.49856099291
1.37	1.49993092133
1.375	1.49925515298
1.38	1.50072321338
1.385	1.50011218423
1.39	1.50162687573
1.395	1.50099737544
1.4	1.50252270476
1.405	1.50188047511
1.41	1.50321826316
1.415	1.50227121915
1.42	1.50341830489
1.425	1.50290975522
1.43	1.50295019606
1.435	1.5042700866
1.44	1.50367687805
1.445	1.50502509231
1.45	1.50435510482
1.455	1.50448833603
1.46	1.5058705509
1.465	1.50530760006
1.47	1.50662585963
1.475	1.50631223304
1.48	1.50648383037
1.485	1.50806525136
1.49	1.50776842287
1.495	1.50787572905
1.5	1.50906576527
1.505	1.5093433507
1.51	1.5091686134
1.515	1.50906504489
1.52	1.5103312138
1.525	1.5097259577
1.53	1.50978560641
1.535	1.5106312871
1.54	1.51115595737
1.545	1.51095806882
1.55	1.51150299989
1.555	1.51228234537
1.56	1.51366438544
1.565	1.5133910542
1.57	1.51367260672
1.575	1.51405138589
1.58	1.51573262758
1.585	1.51564728594
1.59	1.51588292153
1.595	1.51624174786
1.6	1.51664739195
1.605	1.51710940542
1.61	1.5188366718
1.615	1.51863247881
1.62	1.51850623283
1.625	1.51836811375
1.63	1.518464431
1.635	1.51864652813
1.64	1.5188854736
1.645	1.51925612196
1.65	1.5206487985
1.655	1.52036197204
1.66	1.52054154993
1.665	1.52081350994
1.67	1.52111588962
1.675	1.5214385782
1.68	1.52177824692
1.685	1.52212791921
1.69	1.52248829666
1.695	1.52284825459
1.7	1.52331900492
1.705	1.52374574245
1.71	1.5241651168
1.715	1.52458371573
1.72	1.52500016637
1.725	1.52541651225
1.73	1.52582666622
1.735	1.52616902623
1.74	1.52637668631
1.745	1.5266815491
1.75	1.52701351925
1.755	1.52735820397
1.76	1.52770998542
1.765	1.52806374773
1.77	1.52840627232
1.775	1.5286720287
1.78	1.52853900703
1.785	1.52863768303
1.79	1.52880217968
1.795	1.52900190029
1.8	1.5292228998
1.805	1.52945604366
1.81	1.52969229885
1.815	1.52990390102
1.82	1.52932120035
1.825	1.52919410112
1.83	1.52981871702
1.835	1.53015640131
1.84	1.53046089651
1.845	1.53075270082
1.85	1.53103715707
1.855	1.5313134499
1.86	1.53154387289
1.865	1.53060501634
1.87	1.53163710149
1.875	1.53213321407
1.88	1.5325432618
1.885	1.53291492742
1.89	1.53324261
1.895	1.53273010293
1.9	1.53299540755
1.905	1.53374270576
1.91	1.53422205188
1.915	1.53462197781
1.92	1.5348225058
1.925	1.53396258243
1.93	1.53510979131
1.935	1.53563696048
1.94	1.53605986236
1.945	1.53630627433
1.95	1.53525459665
1.955	1.53635819384
1.96	1.5368300979
1.965	1.53715461509
1.97	1.53608955465
1.975	1.53727529467
1.98	1.5377952878
1.985	1.53816848418
1.99	1.53706229349
1.995	1.53787175151
2.0	1.53802553221
2.005	1.53812111819
2.01	1.53703482983
2.015	1.53803765536
2.02	1.53839984299
2.025	1.53744464625
2.03	1.538276586
2.035	1.53879501401
2.04	1.53914789114
2.045	1.53817629516
2.05	1.53940439365
2.055	1.53987692113
2.06	1.53882857014
2.065	1.54006570895
2.07	1.54056936266
2.075	1.53952619779
2.08	1.54074559692
2.085	1.54127291986
2.09	1.54020949885
2.095	1.54146465837
2.1	1.5420009769
2.105	1.54092485658
2.11	1.54222575043
2.115	1.54270006461
2.12	1.54168322534
2.125	1.54298089579
2.13	1.5430440871
2.135	1.54252614899
2.14	1.54310661901
2.145	1.54193395856
2.15	1.54294871716
2.155	1.54325459931
2.16	1.5422351285
2.165	1.54333036557
2.17	1.54234283393
2.175	1.54344297833
2.18	1.54388138733
2.185	1.54290385185
2.19	1.54444410498
2.195	1.54352199316
2.2	1.54493584863
2.205	1.54453760564
2.21	1.54507454921
2.215	1.54592661448
2.22	1.54492683525
2.225	1.54630470694
2.23	1.54529039739
2.235	1.5466212693
2.24	1.54531650515
2.245	1.54623566858
2.25	1.54585555057
2.255	1.54595389668
2.26	1.54660628641
2.265	1.54568844178
2.27	1.54679036397
2.275	1.54581154839
2.28	1.54700757016
2.285	1.54600834913
2.29	1.54714885299
2.295	1.54608279809
2.3	1.54725576668
2.305	1.54625157455
2.31	1.54746040879
2.315	1.54647676656
2.32	1.54770339933
2.325	1.54673684697
2.33	1.54797980376
2.335	1.54702803506
2.34	1.54829971508
2.345	1.54756026841
2.35	1.54908153371
2.355	1.54818363374
2.36	1.54959016834
2.365	1.54873875983
2.37	1.54959788572
2.375	1.54953192912
2.38	1.54923970308
2.385	1.55054724057
2.39	1.54968197073
2.395	1.55104924028
2.4	1.54968768541
2.405	1.55073907633
2.41	1.54967514217
2.415	1.5507380871
2.42	1.54988073993
2.425	1.54965485773
2.43	1.55083414236
2.435	1.54992263104
2.44	1.55116993364
2.445	1.55021677387
2.45	1.55141326309
2.455	1.55065286391
2.46	1.55051773343
2.465	1.55193391716
2.47	1.5510148242
2.475	1.55234687377
2.48	1.55151391536
2.485	1.55134447951
2.49	1.55275784094
2.495	1.55182462622
