# Supplementary material for: A general mechanistic model enables predictions of the biological effectiveness of different qualities of radiation
Source: Sci Rep. 2017 Sep 7;7:10790. doi: 10.1038/s41598-017-10820-1 (PMC5589818; doi:10.1038/s41598-017-10820-1)
Supplement: Supplementary file 2 — Supplementary Dataset 1 [file 41598_2017_10820_MOESM2_ESM.zip › Data/Carbon Track Data/EnergyRange_Radial Energy_180MeV.csv]

# Value of 1 to indicate we must rescale to breaks
1
# Particle ID to identify what particle we use by Z. Taken from command line.
6
# Total LET value for curve
108.138191777
# Average energy deposit at a given range. Distances um; energies in keV
# Input file name: Radial Energy_180MeV.csv
# Written at: 2017-02-27 14:14:40.883000
# r	Energy
0.0	0.313367837974
0.005	0.48374093911
0.01	0.534057848509
0.015	0.563231319674
0.02	0.581484201282
0.025	0.597124048173
0.03	0.611528596326
0.035	0.62413027712
0.04	0.634634597192
0.045	0.643147444716
0.05	0.657944005075
0.055	0.66469731303
0.06	0.671669497225
0.065	0.678745696371
0.07	0.68536763981
0.075	0.691889324597
0.08	0.698232173837
0.085	0.704227329493
0.09	0.710185458257
0.095	0.715720465177
0.1	0.720453607548
0.105	0.725175215656
0.11	0.730004384433
0.115	0.734190562815
0.12	0.738151768356
0.125	0.742143936604
0.13	0.746171039835
0.135	0.75006158522
0.14	0.753799031596
0.145	0.757170449858
0.15	0.760479108655
0.155	0.763617978248
0.16	0.766829728917
0.165	0.769938345304
0.17	0.773033783323
0.175	0.775602949065
0.18	0.778419658224
0.185	0.781339550403
0.19	0.78420943006
0.195	0.786931392388
0.2	0.78968983779
0.205	0.792300760445
0.21	0.794579328622
0.215	0.796939004796
0.22	0.799481142461
0.225	0.802139061886
0.23	0.804355218799
0.235	0.806533334579
0.24	0.808312073991
0.245	0.810303295798
0.25	0.812288512132
0.255	0.814028433417
0.26	0.815970748267
0.265	0.818087420559
0.27	0.820225736244
0.275	0.822384799745
0.28	0.824199283885
0.285	0.826241339518
0.29	0.828254009113
0.295	0.830210272475
0.3	0.831806559825
0.305	0.833695179545
0.31	0.835588623406
0.315	0.837125515096
0.32	0.838702963557
0.325	0.840350241287
0.33	0.842087700947
0.335	0.843914892059
0.34	0.845758526138
0.345	0.84733522006
0.35	0.848866732706
0.355	0.850219777949
0.36	0.85170573441
0.365	0.853380796237
0.37	0.854901759651
0.375	0.85636318048
0.38	0.85788630043
0.385	0.859492751522
0.39	0.861226267184
0.395	0.862940253445
0.4	0.864305081813
0.405	0.865978164499
0.41	0.867224282364
0.415	0.869072638441
0.42	0.870481801803
0.425	0.87186844191
0.43	0.87331322213
0.435	0.87467063861
0.44	0.876045850989
0.445	0.877230271195
0.45	0.878306517692
0.455	0.87997369644
0.46	0.881027975653
0.465	0.882521138198
0.47	0.883348200248
0.475	0.884694477874
0.48	0.885797034159
0.485	0.886798310899
0.49	0.887996111536
0.495	0.88924005642
0.5	0.890501213998
0.505	0.891599639364
0.51	0.892574799985
0.515	0.894025035818
0.52	0.895341021508
0.525	0.895807798826
0.53	0.897348556376
0.535	0.897795219763
0.54	0.899150569301
0.545	0.899698536742
0.55	0.900620143919
0.555	0.902015001304
0.56	0.90289570048
0.565	0.90365213133
0.57	0.904571894083
0.575	0.90532877451
0.58	0.90618125824
0.585	0.90707157806
0.59	0.90790149245
0.595	0.90854909973
0.6	0.909449419378
0.605	0.910918377886
0.61	0.912090396201
0.615	0.912440289546
0.62	0.913840868722
0.625	0.914458279881
0.63	0.915504034982
0.635	0.915973620998
0.64	0.917395503852
0.645	0.917460938449
0.65	0.918222104266
0.655	0.919217419599
0.66	0.919697707211
0.665	0.920444775562
0.67	0.921258450831
0.675	0.922168777562
0.68	0.922851148178
0.685	0.923688829214
0.69	0.924384565103
0.695	0.925206568005
0.7	0.925920121748
0.705	0.926626739348
0.71	0.927208754814
0.715	0.928250703833
0.72	0.929137942157
0.725	0.929900635754
0.73	0.930380198054
0.735	0.931020267501
0.74	0.932321920364
0.745	0.933176124953
0.75	0.933817537136
0.755	0.935140198015
0.76	0.935346048251
0.765	0.936798951123
0.77	0.93704834745
0.775	0.938319818412
0.78	0.938412623635
0.785	0.939790298098
0.79	0.939973755459
0.795	0.940659202455
0.8	0.942090140662
0.805	0.942337886079
0.81	0.942925647226
0.815	0.944050905148
0.82	0.944588980024
0.825	0.945065834287
0.83	0.945655109108
0.835	0.946288150796
0.84	0.947144306563
0.845	0.948168774204
0.85	0.94888880642
0.855	0.949544453651
0.86	0.950279621872
0.865	0.951022264846
0.87	0.951643912272
0.875	0.952284665194
0.88	0.952859250723
0.885	0.953457138357
0.89	0.954008129541
0.895	0.955173741584
0.9	0.956104379327
0.905	0.956972827634
0.91	0.957713871873
0.915	0.958010948323
0.92	0.95847555329
0.925	0.959583479947
0.93	0.960413512443
0.935	0.960611824424
0.94	0.961416939463
0.945	0.962470333043
0.95	0.96283565291
0.955	0.963223915047
0.96	0.964225026486
0.965	0.964071895432
0.97	0.965387772885
0.975	0.965579646216
0.98	0.966769445223
0.985	0.967242150739
0.99	0.968131721685
0.995	0.968743747788
1.0	0.969147288344
1.005	0.969184691863
1.01	0.970484978134
1.015	0.970358124076
1.02	0.971632639436
1.025	0.971385114109
1.03	0.971700641594
1.035	0.973032931991
1.04	0.972907618518
1.045	0.973196320123
1.05	0.974351462587
1.055	0.97419147725
1.06	0.974511399783
1.065	0.975400932011
1.07	0.97603384085
1.075	0.976204241119
1.08	0.976626767535
1.085	0.977109683624
1.09	0.978325481164
1.095	0.978556439469
1.1	0.978797139796
1.105	0.979213493317
1.11	0.979676186092
1.115	0.980163252567
1.12	0.980665209528
1.125	0.981214233803
1.13	0.981923775056
1.135	0.982671430155
1.14	0.983393204833
1.145	0.983640746662
1.15	0.983959083362
1.155	0.984387616869
1.16	0.984848409598
1.165	0.985325827967
1.17	0.985795015137
1.175	0.985652619979
1.18	0.985978696584
1.185	0.986667992972
1.19	0.987211633989
1.195	0.987730713753
1.2	0.988243294022
1.205	0.988786096105
1.21	0.989311077608
1.215	0.989815605133
1.22	0.989790486564
1.225	0.990153976516
1.23	0.990752429869
1.235	0.991159369316
1.24	0.991595745475
1.245	0.991624993398
1.25	0.991741200049
1.255	0.992567746913
1.26	0.993070743565
1.265	0.993293234982
1.27	0.993171794209
1.275	0.99413708814
1.28	0.994719756005
1.285	0.994313356744
1.29	0.995519849707
1.295	0.996279007824
1.3	0.995905266955
1.305	0.997046668256
1.31	0.997786285581
1.315	0.997360799171
1.32	0.998601326307
1.325	0.999325187004
1.33	0.998893800469
1.335	1.00017066478
1.34	0.999820248396
1.345	1.00095135135
1.35	1.00130407688
1.355	1.00077791074
1.36	1.00186175174
1.365	1.00137522884
1.37	1.00255038433
1.375	1.00208102777
1.38	1.00319150764
1.385	1.0026847406
1.39	1.00385917127
1.395	1.00339570916
1.4	1.00459939489
1.405	1.00414624295
1.41	1.00530555475
1.415	1.0047751713
1.42	1.00586826986
1.425	1.00552379616
1.43	1.00565084154
1.435	1.00685442837
1.44	1.00647661099
1.445	1.00787392045
1.45	1.00756906073
1.455	1.00784350531
1.46	1.00921252184
1.465	1.00886479355
1.47	1.01014070371
1.475	1.00990613069
1.48	1.01000576345
1.485	1.01134190152
1.49	1.01107389884
1.495	1.01121942207
1.5	1.01224583215
1.505	1.01249980358
1.51	1.01241869784
1.515	1.01240067654
1.52	1.01355465424
1.525	1.01310489176
1.53	1.01321150467
1.535	1.01395774501
1.54	1.01443484132
1.545	1.0142936757
1.55	1.01459256506
1.555	1.01512907822
1.56	1.01623908991
1.565	1.01599136526
1.57	1.01620613861
1.575	1.01649579199
1.58	1.01785864847
1.585	1.01761482622
1.59	1.01775320867
1.595	1.01799696509
1.6	1.01828783797
1.605	1.01862056552
1.61	1.0200076327
1.615	1.01980464317
1.62	1.01997924802
1.625	1.02026266133
1.63	1.0205720053
1.635	1.02090274807
1.64	1.02125072466
1.645	1.02166191053
1.65	1.02304698356
1.655	1.02281889997
1.66	1.02292105516
1.665	1.02314645607
1.67	1.02341659136
1.675	1.02371027186
1.68	1.02402074114
1.685	1.02434061711
1.69	1.02466790744
1.695	1.02498573268
1.7	1.02532911239
1.705	1.02567187313
1.71	1.02601802166
1.715	1.02636846221
1.72	1.02671974047
1.725	1.02707245087
1.73	1.0274201188
1.735	1.02771508662
1.74	1.02787969239
1.745	1.02813429168
1.75	1.02841495058
1.755	1.02870917292
1.76	1.02901216168
1.765	1.02932048159
1.77	1.02962679878
1.775	1.02990007315
1.78	1.03004444986
1.785	1.03027273757
1.79	1.03052614881
1.795	1.03079413472
1.8	1.03107109662
1.805	1.03135290812
1.81	1.03163648734
1.815	1.03191337141
1.82	1.0316333968
1.825	1.03169027296
1.83	1.03239437627
1.835	1.03280954579
1.84	1.03318755857
1.845	1.03354609156
1.85	1.03389068759
1.855	1.03422072242
1.86	1.03448688715
1.865	1.0336326832
1.87	1.03460402731
1.875	1.03506742545
1.88	1.03546639989
1.885	1.0358334901
1.89	1.03616678221
1.895	1.03575321219
1.9	1.03603464989
1.905	1.03663587049
1.91	1.03698282204
1.915	1.03730777575
1.92	1.03751821313
1.925	1.03674264963
1.93	1.03773887124
1.935	1.0381970366
1.94	1.03857195431
1.945	1.0388366877
1.95	1.03795114024
1.955	1.03894082439
1.96	1.03937906144
1.965	1.03970560553
1.97	1.03883184923
1.975	1.03988638652
1.98	1.0403738846
1.985	1.04075647053
1.99	1.03991461938
1.995	1.04120787369
2.0	1.04204644911
2.005	1.04257794799
2.01	1.04176791689
2.015	1.04308441128
2.02	1.04370465247
2.025	1.04291202435
2.03	1.04402959412
2.035	1.04469708451
2.04	1.04492694539
2.045	1.04375362094
2.05	1.04476345141
2.055	1.04514405969
2.06	1.04418019421
2.065	1.04528383481
2.07	1.04573765779
2.075	1.04480773868
2.08	1.04591801798
2.085	1.04639422775
2.09	1.04536670126
2.095	1.04641997676
2.1	1.04686296168
2.105	1.04591597151
2.11	1.04704258818
2.115	1.04746794382
2.12	1.04657475057
2.125	1.0477183602
2.13	1.0478180903
2.135	1.04737892511
2.14	1.04814507829
2.145	1.04719813896
2.15	1.04823599883
2.155	1.04861888211
2.16	1.04773909717
2.165	1.04882199694
2.17	1.04797504375
2.175	1.0490570934
2.18	1.04951028032
2.185	1.04861755684
2.19	1.04977782215
2.195	1.04891893327
2.2	1.05009231909
2.205	1.04971136302
2.21	1.0501795931
2.215	1.05089863677
2.22	1.0500333881
2.225	1.05121969228
2.23	1.05036199009
2.235	1.05153450272
2.24	1.05056622212
2.245	1.05154776919
2.25	1.05128899043
2.255	1.05146775136
2.26	1.05215445977
2.265	1.05136346582
2.27	1.05244424655
2.275	1.05163052856
2.28	1.05279234626
2.285	1.05199277049
2.29	1.05349770923
2.295	1.05294259781
2.3	1.05453258305
2.305	1.05374746943
2.31	1.05527519515
2.315	1.05444893784
2.32	1.05594985462
2.325	1.05510356833
2.33	1.05658746257
2.335	1.05571804755
2.34	1.05716183577
2.345	1.05604361975
2.35	1.05725526927
2.355	1.05633661944
2.36	1.05757740583
2.365	1.05674380686
2.37	1.05752988822
2.375	1.05743491029
2.38	1.05714375673
2.385	1.0583960685
2.39	1.05760269729
2.395	1.05889582115
2.4	1.05784979136
2.405	1.05903330876
2.41	1.05811499196
2.415	1.05927948507
2.42	1.05850080625
2.425	1.05836409269
2.43	1.05962282164
2.435	1.05880515372
2.44	1.06009858089
2.445	1.05924045194
2.45	1.0604883289
2.455	1.05975663357
2.46	1.05966741863
2.465	1.06108353672
2.47	1.06025041099
2.475	1.06159997348
2.48	1.06083363013
2.485	1.06073489606
2.49	1.06216381472
2.495	1.06133517353
