# Supplementary material for: A general mechanistic model enables predictions of the biological effectiveness of different qualities of radiation
Source: Sci Rep. 2017 Sep 7;7:10790. doi: 10.1038/s41598-017-10820-1 (PMC5589818; doi:10.1038/s41598-017-10820-1)
Supplement: Supplementary file 2 — Supplementary Dataset 1 [file 41598_2017_10820_MOESM2_ESM.zip › Data/Carbon Track Data/EnergyRange_Radial Energy_240MeV.csv]

# Value of 1 to indicate we must rescale to breaks
1
# Particle ID to identify what particle we use by Z. Taken from command line.
6
# Total LET value for curve
85.0827457987
# Average energy deposit at a given range. Distances um; energies in keV
# Input file name: Radial Energy_240MeV.csv
# Written at: 2017-02-27 14:15:34.047000
# r	Energy
0.0	0.240901821833
0.005	0.370378535189
0.01	0.408580091767
0.015	0.430744612974
0.02	0.444554164708
0.025	0.456591151373
0.03	0.467509179674
0.035	0.476970471956
0.04	0.484807002501
0.045	0.49146367847
0.05	0.502419858908
0.055	0.507408979731
0.06	0.512958191824
0.065	0.518532953099
0.07	0.523434564549
0.075	0.528558359969
0.08	0.532967116997
0.085	0.53706253394
0.09	0.540768461954
0.095	0.544629324978
0.1	0.548570068451
0.105	0.55210951775
0.11	0.555332835781
0.115	0.55870294056
0.12	0.561963491703
0.125	0.565060508864
0.13	0.567860940449
0.135	0.570380881898
0.14	0.573091574606
0.145	0.575906797501
0.15	0.578565525792
0.155	0.580893945911
0.16	0.583219365957
0.165	0.585510193434
0.17	0.587646427706
0.175	0.589791039856
0.18	0.59192716126
0.185	0.594131545692
0.19	0.596260045069
0.195	0.598219706349
0.2	0.599980596
0.205	0.601814155371
0.21	0.603770072762
0.215	0.605472536442
0.22	0.60704875373
0.225	0.608701219587
0.23	0.610547827843
0.235	0.612285679529
0.24	0.613793492695
0.245	0.615497982968
0.25	0.61734493398
0.255	0.618905700523
0.26	0.620435835818
0.265	0.62192111975
0.27	0.62342726721
0.275	0.624920707011
0.28	0.626056418177
0.285	0.627377816096
0.29	0.628735212459
0.295	0.63020612006
0.3	0.631388339263
0.305	0.632808746497
0.31	0.634179511278
0.315	0.635421319922
0.32	0.636739621637
0.325	0.638180811956
0.33	0.639445111072
0.335	0.64063047096
0.34	0.64153455861
0.345	0.642639482817
0.35	0.643790254651
0.355	0.644637262006
0.36	0.64583929322
0.365	0.647461921245
0.37	0.648610518448
0.375	0.649681386074
0.38	0.651099453351
0.385	0.652449307082
0.39	0.653705745049
0.395	0.654935980716
0.4	0.655806822202
0.405	0.656935993017
0.41	0.657704900407
0.415	0.658995451525
0.42	0.659947169366
0.425	0.660988606939
0.43	0.662102974555
0.435	0.663326491202
0.44	0.664564003574
0.445	0.665429034275
0.45	0.666146375085
0.455	0.667289570198
0.46	0.667919127933
0.465	0.669064263379
0.47	0.669794366592
0.475	0.670825274919
0.48	0.671584763077
0.485	0.672260177882
0.49	0.672942258894
0.495	0.673741637343
0.5	0.674605438183
0.505	0.675356498613
0.51	0.676054847115
0.515	0.677199811798
0.52	0.678144605264
0.525	0.678130901715
0.53	0.679083912008
0.535	0.679507340732
0.54	0.680750750668
0.545	0.68122424611
0.55	0.681963504918
0.555	0.683063992667
0.56	0.683692262805
0.565	0.684203007454
0.57	0.684898817076
0.575	0.685782352433
0.58	0.686645502928
0.585	0.687412620837
0.59	0.687972413403
0.595	0.688431691665
0.6	0.689024371775
0.605	0.68998292918
0.61	0.690777508838
0.615	0.690871817907
0.62	0.691762033421
0.625	0.692115855079
0.63	0.692820019222
0.635	0.693106019094
0.64	0.69414856157
0.645	0.694536644227
0.65	0.695368363045
0.655	0.696262926923
0.66	0.696396264095
0.665	0.696795117404
0.67	0.697324278211
0.675	0.698154897436
0.68	0.698811628333
0.685	0.699517124019
0.69	0.700048155335
0.695	0.700666269365
0.7	0.701204198978
0.705	0.701768556301
0.71	0.702270050772
0.715	0.703115046261
0.72	0.703820855644
0.725	0.70445869762
0.73	0.70485337919
0.735	0.705352140957
0.74	0.706258361109
0.745	0.706805233542
0.75	0.707219271592
0.755	0.708107402943
0.76	0.708017920212
0.765	0.708950666009
0.77	0.709036356843
0.775	0.710029065268
0.78	0.710151523646
0.785	0.711197461468
0.79	0.711317921391
0.795	0.71176038407
0.8	0.712812280882
0.805	0.712960511303
0.81	0.713362702527
0.815	0.714173086853
0.82	0.714540550927
0.825	0.714897579112
0.83	0.715548161262
0.835	0.716312692656
0.84	0.71711960904
0.845	0.718034201757
0.85	0.718497264211
0.855	0.718902909007
0.86	0.719427555339
0.865	0.719970490761
0.87	0.720426988443
0.875	0.720901681804
0.88	0.721317977936
0.885	0.721734874853
0.89	0.722002392547
0.895	0.722733728934
0.9	0.723324786419
0.905	0.723887544499
0.91	0.724313188268
0.915	0.72440204735
0.92	0.72465117841
0.925	0.725389308883
0.93	0.726007345968
0.935	0.726301104437
0.94	0.726969006753
0.945	0.72779397718
0.95	0.728110992827
0.955	0.728599652685
0.96	0.729503588883
0.965	0.729451156317
0.97	0.730518306464
0.975	0.730504855912
0.98	0.731097245677
0.985	0.731296141632
0.99	0.731848501978
0.995	0.732224737462
1.0	0.732568375907
1.005	0.732610825905
1.01	0.733583869747
1.015	0.733493149084
1.02	0.734508020662
1.025	0.734498608666
1.03	0.734831408817
1.035	0.735933840108
1.04	0.735888813232
1.045	0.736176062454
1.05	0.737182237583
1.055	0.737106336528
1.06	0.737401454405
1.065	0.738126825587
1.07	0.738553393498
1.075	0.738603271266
1.08	0.738888533617
1.085	0.739225823323
1.09	0.740138126662
1.095	0.740229213752
1.1	0.740343903896
1.105	0.740612862208
1.11	0.740924714024
1.115	0.741260264268
1.12	0.741614926718
1.125	0.742009488392
1.13	0.742526212821
1.135	0.743086175015
1.14	0.743623265583
1.145	0.743781861531
1.15	0.744020040365
1.155	0.744336922551
1.16	0.744680215389
1.165	0.745041516427
1.17	0.745417857678
1.175	0.745525874271
1.18	0.7459319542
1.185	0.746591290012
1.19	0.747096399981
1.195	0.747569683905
1.2	0.748013834843
1.205	0.748457449065
1.21	0.748896677411
1.215	0.749323403854
1.22	0.749318922833
1.225	0.749625285241
1.23	0.750073438887
1.235	0.750368643697
1.24	0.750702216127
1.245	0.750726509862
1.25	0.750811472596
1.255	0.751451718387
1.26	0.751813880808
1.265	0.751982695387
1.27	0.751866064281
1.275	0.75260460415
1.28	0.75304127472
1.285	0.752675194065
1.29	0.753452005277
1.295	0.753929876531
1.3	0.753581288341
1.305	0.754403527685
1.31	0.754902731695
1.315	0.754536298081
1.32	0.755384321025
1.325	0.755866937891
1.33	0.755510096901
1.335	0.756419858538
1.34	0.756138459348
1.345	0.757032472586
1.35	0.757774443465
1.355	0.75753976212
1.36	0.758584871992
1.365	0.758306991115
1.37	0.759367800459
1.375	0.759068058619
1.38	0.760019093316
1.385	0.759650680535
1.39	0.760647236917
1.395	0.760317604875
1.4	0.761334705986
1.405	0.761012002824
1.41	0.762032531177
1.415	0.761716586166
1.42	0.762717242648
1.425	0.762463598699
1.43	0.762613479896
1.435	0.763666138436
1.44	0.763348856516
1.445	0.764143175964
1.45	0.763642624119
1.455	0.76368716473
1.46	0.764601938108
1.465	0.764252328605
1.47	0.765141021847
1.475	0.764880272091
1.48	0.764980133281
1.485	0.765992167183
1.49	0.765746405146
1.495	0.765847038157
1.5	0.766609065916
1.505	0.766776677116
1.51	0.766710996008
1.515	0.766716242733
1.52	0.767620912788
1.525	0.76727970999
1.53	0.767365945696
1.535	0.767939987364
1.54	0.768315321687
1.545	0.768246035151
1.55	0.768720849846
1.555	0.76926741622
1.56	0.770284610297
1.565	0.770149346569
1.57	0.770385536139
1.575	0.770673458334
1.58	0.771846826707
1.585	0.771591758645
1.59	0.771713722122
1.595	0.771919610255
1.6	0.772164849181
1.605	0.77244141685
1.61	0.773587423564
1.615	0.773401364321
1.62	0.773536796389
1.625	0.773735115767
1.63	0.773970309841
1.635	0.774226925106
1.64	0.774499911521
1.645	0.774809487561
1.65	0.775946384764
1.655	0.77574257666
1.66	0.7759126793
1.665	0.776142319684
1.67	0.776393619225
1.675	0.77665720868
1.68	0.776929474683
1.685	0.777204979486
1.69	0.777480679083
1.695	0.77772847585
1.7	0.777871243629
1.705	0.778080155213
1.71	0.778309397295
1.715	0.778550470277
1.72	0.778797421948
1.725	0.779048626315
1.73	0.779297164086
1.735	0.779499840103
1.74	0.779558462297
1.745	0.779713950507
1.75	0.779897747216
1.755	0.780097082752
1.76	0.780307091144
1.765	0.780524956025
1.77	0.780746013603
1.775	0.780955827886
1.78	0.781153859763
1.785	0.78137165754
1.79	0.78159747864
1.795	0.781829700616
1.8	0.782066685632
1.805	0.782307169349
1.81	0.782551816917
1.815	0.782807131203
1.82	0.782798877227
1.825	0.782985584589
1.83	0.783678948913
1.835	0.78410808432
1.84	0.784495170002
1.845	0.78485732195
1.85	0.785200444653
1.855	0.785523815909
1.86	0.785759473256
1.865	0.785019768824
1.87	0.785833076037
1.875	0.786219610883
1.88	0.786557938891
1.885	0.786870821044
1.89	0.787156054989
1.895	0.78682183397
1.9	0.787063290589
1.905	0.787476619584
1.91	0.787660195213
1.915	0.787871800725
1.92	0.788025892818
1.925	0.787360621548
1.93	0.788135590381
1.935	0.788483431009
1.94	0.788771752537
1.945	0.789002441116
1.95	0.788432733654
1.955	0.789389677975
1.96	0.789837169903
1.965	0.790175552986
1.97	0.789488215946
1.975	0.790417012608
1.98	0.790859244198
1.985	0.791202694789
1.99	0.790488256602
1.995	0.791311894964
2.0	0.791673668006
2.005	0.791939394516
2.01	0.791221990068
2.015	0.792121885812
2.02	0.792514087734
2.025	0.791843573757
2.03	0.792661914876
2.035	0.793115670121
2.04	0.7934077845
2.045	0.792659973947
2.05	0.793581639924
2.055	0.793961028848
2.06	0.793230663587
2.065	0.794172740738
2.07	0.794579221005
2.075	0.793853926249
2.08	0.794785066022
2.085	0.795193003828
2.09	0.794341270948
2.095	0.795178322335
2.1	0.795532345651
2.105	0.794776018125
2.11	0.795681027325
2.115	0.796027445001
2.12	0.79531240737
2.125	0.796233129682
2.13	0.796329123858
2.135	0.795961374018
2.14	0.796574872981
2.145	0.795819525482
2.15	0.796649402418
2.155	0.796960109207
2.16	0.79625361622
2.165	0.797121531368
2.17	0.796446319502
2.175	0.79731438577
2.18	0.797678468042
2.185	0.796967525784
2.19	0.79789970623
2.195	0.79721735736
2.2	0.798158242537
2.205	0.797849801252
2.21	0.798238796418
2.215	0.798813362203
2.22	0.798124780915
2.225	0.79907672884
2.23	0.79839760904
2.235	0.799347548683
2.24	0.798646704253
2.245	0.799515845296
2.25	0.799336153086
2.255	0.799516986529
2.26	0.800114687248
2.265	0.799471415597
2.27	0.800383086665
2.275	0.799724306666
2.28	0.800686965223
2.285	0.800015168173
2.29	0.800996573016
2.295	0.800322607025
2.3	0.801333147913
2.305	0.800654169619
2.31	0.801672545249
2.315	0.800996025798
2.32	0.802018157714
2.325	0.801346273634
2.33	0.802373239905
2.335	0.801704138771
2.34	0.802739131911
2.345	0.802148682593
2.35	0.803287428627
2.355	0.802637273749
2.36	0.803722964531
2.365	0.80310035541
2.37	0.803799018051
2.375	0.803751644297
2.38	0.803544576472
2.385	0.804614917085
2.39	0.803992484541
2.395	0.805068855438
2.4	0.804216389829
2.405	0.805173434015
2.41	0.804442855873
2.415	0.805395874506
2.42	0.804767135548
2.425	0.804665912757
2.43	0.805692852915
2.435	0.805041027211
2.44	0.806088261761
2.445	0.80540287289
2.45	0.806409831318
2.455	0.805766696327
2.46	0.805661452437
2.465	0.806748906025
2.47	0.806077603521
2.475	0.80712358401
2.48	0.806504955352
2.485	0.806416876994
2.49	0.807526735106
2.495	0.806866025394
