# Supplementary material for: A general mechanistic model enables predictions of the biological effectiveness of different qualities of radiation
Source: Sci Rep. 2017 Sep 7;7:10790. doi: 10.1038/s41598-017-10820-1 (PMC5589818; doi:10.1038/s41598-017-10820-1)
Supplement: Supplementary file 2 — Supplementary Dataset 1 [file 41598_2017_10820_MOESM2_ESM.zip › Data/Carbon Track Data/EnergyRange_Radial Energy_24MeV.csv]

# Value of 1 to indicate we must rescale to breaks
1
# Particle ID to identify what particle we use by Z. Taken from command line.
6
# Total LET value for curve
512.055948807
# Average energy deposit at a given range. Distances um; energies in keV
# Input file name: Radial Energy_24MeV.csv
# Written at: 2017-02-27 14:10:39.633000
# r	Energy
0.0	2.12226178948
0.005	3.49669218358
0.01	3.91078382278
0.015	4.17666342829
0.02	4.36556173366
0.025	4.51649217712
0.03	4.64127259675
0.035	4.74758711482
0.04	4.83572803793
0.045	4.90978462676
0.05	5.00165586133
0.055	5.0463653644
0.06	5.08790584703
0.065	5.12336211355
0.07	5.15565157837
0.075	5.18322365408
0.08	5.20834865374
0.085	5.227960744
0.09	5.24537446147
0.095	5.25978126424
0.1	5.2702042083
0.105	5.27935756928
0.11	5.28851038656
0.115	5.2932967393
0.12	5.29685845784
0.125	5.30022618446
0.13	5.30291271683
0.135	5.30447379944
0.14	5.3045530722
0.145	5.30280469359
0.15	5.30117185818
0.155	5.29744321982
0.16	5.29392352782
0.165	5.2912671019
0.17	5.28799864305
0.175	5.28545059739
0.18	5.28207752618
0.185	5.27780716203
0.19	5.27357948136
0.195	5.2696717812
0.2	5.26594047045
0.205	5.26144536898
0.21	5.25668663175
0.215	5.25302930003
0.22	5.24911988086
0.225	5.24445083381
0.23	5.24003168479
0.235	5.23585808852
0.24	5.23161560026
0.245	5.22749177487
0.25	5.22385565673
0.255	5.22019742761
0.26	5.21658703317
0.265	5.21303928699
0.27	5.20901311072
0.275	5.20507998268
0.28	5.20168328299
0.285	5.19864434881
0.29	5.19572223381
0.295	5.19272178621
0.3	5.18994039314
0.305	5.18731116385
0.31	5.18466892137
0.315	5.18228122932
0.32	5.18005083537
0.325	5.17787667537
0.33	5.17590177071
0.335	5.17402937822
0.34	5.17213074322
0.345	5.17032532983
0.35	5.16863043586
0.355	5.16706339645
0.36	5.1656164891
0.365	5.16424619141
0.37	5.16273881256
0.375	5.1612914465
0.38	5.1600049771
0.385	5.15881196215
0.39	5.15769039192
0.395	5.15657771883
0.4	5.15544674338
0.405	5.15433472485
0.41	5.15323305559
0.415	5.15221808533
0.42	5.15125888646
0.425	5.15035654596
0.43	5.14950092233
0.435	5.14867411758
0.44	5.14788717416
0.445	5.14716527789
0.45	5.14648240257
0.455	5.14582974341
0.46	5.14520516569
0.465	5.14460294951
0.47	5.14402212281
0.475	5.14344555299
0.48	5.14285233404
0.485	5.14230084593
0.49	5.14176895959
0.495	5.1412616341
0.5	5.14077517214
0.505	5.14030736575
0.51	5.13985672954
0.515	5.13942278926
0.52	5.13900708439
0.525	5.13862506428
0.53	5.13824703329
0.535	5.13786294254
0.54	5.13748422798
0.545	5.13712627
0.55	5.13679064666
0.555	5.1364625936
0.56	5.13614696878
0.565	5.13584268214
0.57	5.13554467907
0.575	5.13525204061
0.58	5.1349680505
0.585	5.13469211839
0.59	5.13442280389
0.595	5.13416095391
0.6	5.13390058807
0.605	5.13364239282
0.61	5.13339583324
0.615	5.13315744381
0.62	5.13292658018
0.625	5.13270380704
0.63	5.13250123636
0.635	5.13230359462
0.64	5.13211020471
0.645	5.13194733623
0.65	5.13178303237
0.655	5.13161007665
0.66	5.13139626757
0.665	5.13119269782
0.67	5.13100435126
0.675	5.13082096638
0.68	5.13064357531
0.685	5.13047240208
0.69	5.13030636654
0.695	5.13014514041
0.7	5.12998903658
0.705	5.12984659462
0.71	5.12972047439
0.715	5.12958775004
0.72	5.12945198647
0.725	5.12929995765
0.73	5.12916084609
0.735	5.12902466086
0.74	5.12889452255
0.745	5.12876555322
0.75	5.12864153638
0.755	5.12851898835
0.76	5.12839982925
0.765	5.12828355085
0.77	5.12816875958
0.775	5.12806028497
0.78	5.12795152585
0.785	5.12784517998
0.79	5.12773929117
0.795	5.12763069419
0.8	5.1275268959
0.805	5.12742584
0.81	5.12732711056
0.815	5.12723052047
0.82	5.12713595672
0.825	5.1270433337
0.83	5.1269525797
0.835	5.12686364509
0.84	5.12677647992
0.845	5.12669105114
0.85	5.12660733812
0.855	5.12652535597
0.86	5.12644520364
0.865	5.12636753552
0.87	5.12630133499
0.875	5.12623435013
0.88	5.12616596467
0.885	5.1260983456
0.89	5.12603646821
0.895	5.12597649245
0.9	5.12591455286
0.905	5.12585178727
0.91	5.12577818804
0.915	5.12570508482
0.92	5.12563852367
0.925	5.1255714496
0.93	5.1255068719
0.935	5.12544431583
0.94	5.1253849867
0.945	5.12532368327
0.95	5.12526386918
0.955	5.12520558254
0.96	5.12514970508
0.965	5.12509396124
0.97	5.12503728085
0.975	5.12498096492
0.98	5.12491970953
0.985	5.12486271631
0.99	5.12480757448
0.995	5.1247537973
1.0	5.12470123276
1.005	5.12465048972
1.01	5.12459978494
1.015	5.12455046698
1.02	5.12450203195
1.025	5.12445375296
1.03	5.12440696569
1.035	5.12436086717
1.04	5.12431485596
1.045	5.12427038535
1.05	5.12422645945
1.055	5.12418257973
1.06	5.12414026619
1.065	5.12409839239
1.07	5.12405656129
1.075	5.12401631332
1.08	5.12397643968
1.085	5.12393665342
1.09	5.12389848265
1.095	5.12386069144
1.1	5.12382318141
1.105	5.12378754644
1.11	5.12375288115
1.115	5.12372072675
1.12	5.12371507776
1.125	5.1237285892
1.13	5.12372316975
1.135	5.12371179696
1.14	5.12369599029
1.145	5.12366197818
1.15	5.12359764278
1.155	5.12355223389
1.16	5.12351230763
1.165	5.12347503367
1.17	5.12343900635
1.175	5.12339940699
1.18	5.12336275107
1.185	5.12333249856
1.19	5.12329871284
1.195	5.12326457609
1.2	5.12323707259
1.205	5.12320489875
1.21	5.12317284095
1.215	5.12314738576
1.22	5.12311644372
1.225	5.12308604076
1.23	5.12306226729
1.235	5.12303236481
1.24	5.12300337593
1.245	5.12298106272
1.25	5.12295208804
1.255	5.12292435674
1.26	5.12290334825
1.265	5.12287522499
1.27	5.12284863989
1.275	5.12282881329
1.28	5.12280148512
1.285	5.12277595587
1.29	5.12275721834
1.295	5.12273064549
1.3	5.12270610167
1.305	5.122688372
1.31	5.12266251961
1.315	5.12263890079
1.32	5.12262211075
1.325	5.1225969495
1.33	5.12257420717
1.335	5.12255829547
1.34	5.12253379857
1.345	5.12251189203
1.35	5.12249681167
1.355	5.12247295567
1.36	5.1224518545
1.365	5.12243756302
1.37	5.12241433762
1.375	5.12239401828
1.38	5.12238048765
1.385	5.12235789312
1.39	5.12233834964
1.395	5.12232558491
1.4	5.12230365604
1.405	5.12228497748
1.41	5.12227368503
1.415	5.12225379578
1.42	5.12223626385
1.425	5.1222193235
1.43	5.12220311107
1.435	5.12218802137
1.44	5.12217536657
1.445	5.12218940891
1.45	5.12219814932
1.455	5.12219975975
1.46	5.12220118423
1.465	5.1221946948
1.47	5.12219177641
1.475	5.12217917076
1.48	5.12213543326
1.485	5.12210648746
1.49	5.12208347599
1.495	5.12206157007
1.5	5.12204279079
1.505	5.12202318113
1.51	5.12200625924
1.515	5.12198806715
1.52	5.12197210681
1.525	5.12195513094
1.53	5.12193908766
1.535	5.1219241439
1.54	5.12190810788
1.545	5.12189409319
1.55	5.12187842658
1.555	5.12186495151
1.56	5.1218497973
1.565	5.12183656346
1.57	5.12182215712
1.575	5.12180839433
1.58	5.12179571878
1.585	5.12178171846
1.59	5.12176970641
1.595	5.1217559281
1.6	5.12174429858
1.605	5.12173094048
1.61	5.1217194352
1.615	5.12170682358
1.62	5.12169474757
1.625	5.12168389873
1.63	5.12167166636
1.635	5.12166156843
1.64	5.12164982564
1.645	5.12164055039
1.65	5.121630231
1.655	5.12162448001
1.66	5.1216440135
1.665	5.12165380656
1.67	5.12165813136
1.675	5.12166015181
1.68	5.12166072973
1.685	5.12166020845
1.69	5.12165858602
1.695	5.12165385263
1.7	5.12163711084
1.705	5.12162645592
1.71	5.12161753397
1.715	5.12160945431
1.72	5.12160194588
1.725	5.12159496432
1.73	5.1215887463
1.735	5.12158628356
1.74	5.12159641634
1.745	5.12159922177
1.75	5.12159989733
1.755	5.12159941437
1.76	5.12159808048
1.765	5.12159591625
1.77	5.12159253145
1.775	5.12158387376
1.78	5.12155427687
1.785	5.12153635127
1.79	5.12152167057
1.795	5.12150857625
1.8	5.12149647026
1.805	5.12148499091
1.81	5.12147356456
1.815	5.12146258968
1.82	5.12145314669
1.825	5.12144381616
1.83	5.12143468654
1.835	5.12142574586
1.84	5.1214169563
1.845	5.12140829213
1.85	5.121399682
1.855	5.12139098891
1.86	5.12138147156
1.865	5.12136401206
1.87	5.12135117329
1.875	5.12134326297
1.88	5.12133122252
1.885	5.12131977123
1.89	5.12130991555
1.895	5.12130388518
1.9	5.12129182695
1.905	5.12128200697
1.91	5.1212766521
1.915	5.12126581157
1.92	5.12125607573
1.925	5.1212478632
1.93	5.12124274189
1.935	5.12123183796
1.94	5.12122314834
1.945	5.12121895359
1.95	5.12120866801
1.955	5.12119990533
1.96	5.12119296041
1.965	5.12118797418
1.97	5.12117795379
1.975	5.12117008769
1.98	5.12116665397
1.985	5.12115680509
1.99	5.12114876264
1.995	5.12114358806
2.0	5.12113741405
2.005	5.12112848486
2.01	5.12112135018
2.015	5.12111846797
2.02	5.12110902303
2.025	5.12110158664
2.03	5.12109821534
2.035	5.121090526
2.04	5.12108269017
2.045	5.12107626179
2.05	5.12107375746
2.055	5.12106472599
2.06	5.12105784168
2.065	5.12105541529
2.07	5.12104743256
2.075	5.12104028567
2.08	5.12103457519
2.085	5.1210322732
2.09	5.1210237201
2.095	5.12101740392
2.1	5.12101571666
2.105	5.1210078043
2.11	5.12100132337
2.115	5.12099656539
2.12	5.12099435768
2.125	5.12098661611
2.13	5.1209813405
2.135	5.12098181514
2.14	5.12098258262
2.145	5.12097954015
2.15	5.12097847783
2.155	5.12097629648
2.16	5.12097281168
2.165	5.12097162543
2.17	5.12096810918
2.175	5.12096713248
2.18	5.12096631098
2.185	5.12096837463
2.19	5.12099794891
2.195	5.12100431603
2.2	5.12101947282
2.205	5.12102398745
2.21	5.12103136538
2.215	5.12104007643
2.22	5.12103923879
2.225	5.12105001402
2.23	5.12104784965
2.235	5.12105851657
2.24	5.12106371332
2.245	5.1210769981
2.25	5.12108097678
2.255	5.12108660104
2.26	5.12109458821
2.265	5.12109331405
2.27	5.12110355015
2.275	5.12109929017
2.28	5.12110963566
2.285	5.12110219179
2.29	5.1210946517
2.295	5.12107006949
2.3	5.12106136328
2.305	5.12104901818
2.31	5.12104431181
2.315	5.12103427591
2.32	5.12103111806
2.325	5.12102216902
2.33	5.1210197632
2.335	5.12101120264
2.34	5.12100822776
2.345	5.12099011269
2.35	5.12098492128
2.355	5.12097856836
2.36	5.12096931176
2.365	5.12096130452
2.37	5.12095821342
2.375	5.12095304544
2.38	5.12094255494
2.385	5.12094019203
2.39	5.12093669019
2.395	5.12093126753
2.4	5.12092208144
2.405	5.1209210744
2.41	5.1209175995
2.415	5.12090910711
2.42	5.12090595782
2.425	5.12090395403
2.43	5.12090011167
2.435	5.12089098664
2.44	5.12089039969
2.445	5.12088793739
2.45	5.12088307304
2.455	5.1208780772
2.46	5.12087148432
2.465	5.12086755096
2.47	5.12086174164
2.475	5.1208583454
2.48	5.12085330088
2.485	5.12084881462
2.49	5.12084594699
2.495	5.12084093942
