# Supplementary material for: A general mechanistic model enables predictions of the biological effectiveness of different qualities of radiation
Source: Sci Rep. 2017 Sep 7;7:10790. doi: 10.1038/s41598-017-10820-1 (PMC5589818; doi:10.1038/s41598-017-10820-1)
Supplement: Supplementary file 2 — Supplementary Dataset 1 [file 41598_2017_10820_MOESM2_ESM.zip › Data/Carbon Track Data/EnergyRange_Radial Energy_360MeV.csv]

# Value of 1 to indicate we must rescale to breaks
1
# Particle ID to identify what particle we use by Z. Taken from command line.
6
# Total LET value for curve
60.0459923157
# Average energy deposit at a given range. Distances um; energies in keV
# Input file name: Radial Energy_360MeV.csv
# Written at: 2017-02-27 14:16:22.011000
# r	Energy
0.0	0.170278833409
0.005	0.261061460643
0.01	0.287515061017
0.015	0.302600281741
0.02	0.311705392999
0.025	0.319605082381
0.03	0.326812266934
0.035	0.332928412639
0.04	0.338052005167
0.045	0.342060370049
0.05	0.349295135993
0.055	0.352457363772
0.06	0.356016482697
0.065	0.359722507368
0.07	0.363229815429
0.075	0.366641556211
0.08	0.369653272912
0.085	0.372475264672
0.09	0.374998726134
0.095	0.377437248328
0.1	0.37997058895
0.105	0.382352707415
0.11	0.38466960733
0.115	0.386928295252
0.12	0.38892163855
0.125	0.3909004266
0.13	0.392719799161
0.135	0.394473211504
0.14	0.39610310515
0.145	0.397874757566
0.15	0.399511326581
0.155	0.401153896804
0.16	0.402872977602
0.165	0.404385840912
0.17	0.405694355272
0.175	0.407126567911
0.18	0.408634044436
0.185	0.410137670287
0.19	0.411623580482
0.195	0.412994907407
0.2	0.414280829219
0.205	0.415487453556
0.21	0.416698621028
0.215	0.41781895824
0.22	0.41889769081
0.225	0.420019983266
0.23	0.421141966502
0.235	0.422489455864
0.24	0.423498330164
0.245	0.424643290635
0.25	0.425865836707
0.255	0.426891766979
0.26	0.427896184581
0.265	0.428817875471
0.27	0.429691828162
0.275	0.430552675869
0.28	0.431300604916
0.285	0.43220822765
0.29	0.433064351228
0.295	0.434043488331
0.3	0.43484218122
0.305	0.435802590325
0.31	0.436620975985
0.315	0.437363150318
0.32	0.438151597836
0.325	0.439009367219
0.33	0.439798158439
0.335	0.440569480343
0.34	0.44122247454
0.345	0.442025640121
0.35	0.442859939882
0.355	0.443503672943
0.36	0.444203204653
0.365	0.444991406393
0.37	0.445590602598
0.375	0.446164286236
0.38	0.446898394724
0.385	0.447624246424
0.39	0.448287715817
0.395	0.448979698644
0.4	0.449470481831
0.405	0.450233775985
0.41	0.450808242952
0.415	0.451605650857
0.42	0.452122428787
0.425	0.452697332771
0.43	0.453313079429
0.435	0.453922957069
0.44	0.454550701082
0.445	0.455096659293
0.45	0.455577504639
0.455	0.456433176406
0.46	0.456975802806
0.465	0.457673020377
0.47	0.457970178132
0.475	0.458619710032
0.48	0.45929506657
0.485	0.459813053441
0.49	0.460471347983
0.495	0.46111462104
0.5	0.461691885699
0.505	0.462175503742
0.51	0.462579003299
0.515	0.463242685267
0.52	0.463852433418
0.525	0.464171897348
0.53	0.465005166133
0.535	0.465274988273
0.54	0.466051411547
0.545	0.466375102431
0.55	0.467079123026
0.555	0.467965802157
0.56	0.468525186618
0.565	0.469014976286
0.57	0.469575968115
0.575	0.470060719263
0.58	0.470579213334
0.585	0.471098659871
0.59	0.471566499302
0.595	0.471911600261
0.6	0.472318256205
0.605	0.472953338941
0.61	0.473500111165
0.615	0.47361270503
0.62	0.474305810516
0.625	0.474581387173
0.63	0.475074754536
0.635	0.475261674695
0.64	0.475994283757
0.645	0.476203697269
0.65	0.476739946683
0.655	0.477367719611
0.66	0.477753570968
0.665	0.478260977111
0.67	0.478758476411
0.675	0.479321217319
0.68	0.479723759407
0.685	0.480205270719
0.69	0.480532440543
0.695	0.4809234696
0.7	0.481263335308
0.705	0.481600055756
0.71	0.481855042741
0.715	0.482389107784
0.72	0.48282910627
0.725	0.4832175936
0.73	0.48344933795
0.735	0.483750214139
0.74	0.484277473544
0.745	0.484560399737
0.75	0.484778291197
0.755	0.485353229726
0.76	0.485331576285
0.765	0.485975762514
0.77	0.486022636709
0.775	0.486703599321
0.78	0.486774042263
0.785	0.487477130928
0.79	0.487527167374
0.795	0.487702735356
0.8	0.488351367825
0.805	0.488388825509
0.81	0.488565218918
0.815	0.488950962131
0.82	0.489093508216
0.825	0.48925593187
0.83	0.489634377667
0.835	0.490099664394
0.84	0.490582399847
0.845	0.49115339621
0.85	0.49141260252
0.855	0.491637385681
0.86	0.491948881791
0.865	0.492281932276
0.87	0.49265513082
0.875	0.493032926435
0.88	0.493337661377
0.885	0.493626655748
0.89	0.493836017343
0.895	0.494373638544
0.9	0.494789195052
0.905	0.495183883639
0.91	0.49550439628
0.915	0.495602052522
0.92	0.495787109699
0.925	0.496299501224
0.93	0.496663997269
0.935	0.496696318618
0.94	0.497055475787
0.945	0.497531044966
0.95	0.49768838477
0.955	0.497955823625
0.96	0.498499776841
0.965	0.498427918502
0.97	0.499083739244
0.975	0.499013185061
0.98	0.499326891016
0.985	0.499401357324
0.99	0.499719991755
0.995	0.499941853281
1.0	0.500303839259
1.005	0.500407810823
1.01	0.501109376286
1.015	0.501069241403
1.02	0.501727542955
1.025	0.501612607318
1.03	0.501778016998
1.035	0.502460366938
1.04	0.502406623892
1.045	0.502606779298
1.05	0.503334554787
1.055	0.503299066371
1.06	0.503505108936
1.065	0.503991387667
1.07	0.504240074907
1.075	0.504232723655
1.08	0.504397821066
1.085	0.504602140429
1.09	0.505198181579
1.095	0.505307634964
1.1	0.50545357912
1.105	0.505668795592
1.11	0.505902503072
1.115	0.506145318453
1.12	0.5063819106
1.125	0.506625822801
1.13	0.506963562243
1.135	0.507345584881
1.14	0.507710529448
1.145	0.50782282339
1.15	0.50803911151
1.155	0.508279638
1.16	0.508528769936
1.165	0.508781724716
1.17	0.509025025476
1.175	0.508885810481
1.18	0.509038250503
1.185	0.50938953917
1.19	0.509650868751
1.195	0.50990670474
1.2	0.510189844035
1.205	0.510521526618
1.21	0.510817638897
1.215	0.511101523702
1.22	0.511100010458
1.225	0.511317725152
1.23	0.511765716926
1.235	0.512099757035
1.24	0.512407217567
1.245	0.512482832949
1.25	0.512585526357
1.255	0.513074586657
1.26	0.513367503903
1.265	0.513523990876
1.27	0.513459047941
1.275	0.514002045672
1.28	0.514324684482
1.285	0.514052436582
1.29	0.514496061019
1.295	0.514768967902
1.3	0.514497456163
1.305	0.515041421224
1.31	0.515355132636
1.315	0.515100145473
1.32	0.515721751936
1.325	0.516063233265
1.33	0.515821498461
1.335	0.516443537082
1.34	0.516232222877
1.345	0.516821325088
1.35	0.517027058561
1.355	0.51674127519
1.36	0.517298992684
1.365	0.517053135378
1.37	0.517648697345
1.375	0.517416372468
1.38	0.518035363871
1.385	0.517818370113
1.39	0.518454908672
1.395	0.518236035528
1.4	0.518879787761
1.405	0.51866438061
1.41	0.519321676305
1.415	0.519130416505
1.42	0.519793114998
1.425	0.519614041578
1.43	0.519713602002
1.435	0.520413246322
1.44	0.520227790019
1.445	0.520972075188
1.45	0.520807397802
1.455	0.520947269352
1.46	0.521701066873
1.465	0.521519666915
1.47	0.522235734434
1.475	0.522070793879
1.48	0.522143617044
1.485	0.522882333344
1.49	0.522712762466
1.495	0.522811626584
1.5	0.523376040759
1.505	0.523515464934
1.51	0.523519469743
1.515	0.523707872751
1.52	0.524503897467
1.525	0.524326260791
1.53	0.524457818664
1.535	0.524945170356
1.54	0.525271763787
1.545	0.525234929209
1.55	0.525418227415
1.555	0.525725320961
1.56	0.526411311311
1.565	0.526285508437
1.57	0.526429444383
1.575	0.52661327936
1.58	0.527431388779
1.585	0.52720294127
1.59	0.527276894566
1.595	0.527406281321
1.6	0.527564283582
1.605	0.527744223378
1.61	0.528541738896
1.615	0.528377989273
1.62	0.528431030819
1.625	0.528500995617
1.63	0.528621798168
1.635	0.528765284526
1.64	0.528924909483
1.645	0.529104927987
1.65	0.529876890283
1.655	0.529716320361
1.66	0.529930583926
1.665	0.530139245073
1.67	0.530345758638
1.675	0.530553387641
1.68	0.530762543737
1.685	0.530970956268
1.69	0.531177055737
1.695	0.531360208407
1.7	0.531454985459
1.705	0.53160267268
1.71	0.531765877936
1.715	0.531937905317
1.72	0.532114416021
1.725	0.53229440829
1.73	0.532473777879
1.735	0.532628382233
1.74	0.532718255507
1.745	0.53285478667
1.75	0.533005786423
1.755	0.533165112386
1.76	0.533330515371
1.765	0.533501207201
1.77	0.53367610766
1.775	0.533857475837
1.78	0.534143494381
1.785	0.534380369108
1.79	0.534604788398
1.795	0.534823573616
1.8	0.535038185237
1.805	0.5352481774
1.81	0.535451991049
1.815	0.535640656853
1.82	0.535392569697
1.825	0.535380678325
1.83	0.53575193189
1.835	0.535967347432
1.84	0.536167695537
1.845	0.536360454453
1.85	0.53654783854
1.855	0.536729599298
1.86	0.536896387143
1.865	0.536416293297
1.87	0.536984226343
1.875	0.537248914206
1.88	0.537479559215
1.885	0.537692375752
1.89	0.537887318895
1.895	0.537657727561
1.9	0.537837593844
1.905	0.538220912876
1.91	0.538475171645
1.915	0.538695764597
1.92	0.538873084722
1.925	0.538407948755
1.93	0.539016405565
1.935	0.539301571892
1.94	0.539539053761
1.945	0.539735783931
1.95	0.539289459175
1.955	0.539965374803
1.96	0.540282459335
1.965	0.540525468396
1.97	0.540035658159
1.975	0.54070088579
1.98	0.541017542933
1.985	0.54126324579
1.99	0.540747590475
1.995	0.541270201567
2.0	0.541443389589
2.005	0.541588890205
2.01	0.541066059905
2.015	0.541657386702
2.02	0.541905224259
2.025	0.54141761429
2.03	0.541985237575
2.035	0.542279253593
2.04	0.542521255665
2.045	0.542054707109
2.05	0.5427418725
2.055	0.543034781681
2.06	0.542534163312
2.065	0.543218861887
2.07	0.543520849848
2.075	0.543016755249
2.08	0.54368831874
2.085	0.543983739648
2.09	0.543355759065
2.095	0.543924755133
2.1	0.544163434393
2.105	0.543631886058
2.11	0.544259799987
2.115	0.544501445774
2.12	0.544003427574
2.125	0.544648920001
2.13	0.544734044557
2.135	0.54449777562
2.14	0.545158991689
2.145	0.544686850349
2.15	0.54539834055
2.155	0.545701380945
2.16	0.545216115928
2.165	0.545928011747
2.17	0.545456963795
2.175	0.546159755667
2.18	0.54647223349
2.185	0.545951373307
2.19	0.54660281198
2.195	0.546094055458
2.2	0.546787938917
2.205	0.546560201095
2.21	0.546861757197
2.215	0.547290450948
2.22	0.546791814089
2.225	0.547502754174
2.23	0.547015295953
2.235	0.547734521955
2.24	0.547300504977
2.245	0.548028468888
2.25	0.547932102137
2.255	0.548110495293
2.26	0.548604416426
2.265	0.548134020879
2.27	0.548861689326
2.275	0.548378959034
2.28	0.549137262356
2.285	0.548634666635
2.29	0.549319060658
2.295	0.548746864823
2.3	0.549438027265
2.305	0.548920585048
2.31	0.549634869199
2.315	0.549129247339
2.32	0.549852732612
2.325	0.549354453852
2.33	0.550083895218
2.335	0.549587734037
2.34	0.550316546543
2.345	0.549799624713
2.35	0.550520852364
2.355	0.550028945927
2.36	0.550739879587
2.365	0.550279184397
2.37	0.550738538624
2.375	0.550673582043
2.38	0.550507907329
2.385	0.551235544913
2.39	0.550792168981
2.395	0.551532914619
2.4	0.55105697553
2.405	0.551839218119
2.41	0.55134582653
2.415	0.552093237971
2.42	0.551652686242
2.425	0.551604016101
2.43	0.552390939655
2.435	0.551927064372
2.44	0.552721792511
2.445	0.55222934799
2.45	0.552990797365
2.455	0.552511778152
2.46	0.55243652597
2.465	0.553240815977
2.47	0.552752400849
2.475	0.553527234813
2.48	0.553075241131
2.485	0.553015145803
2.49	0.55383539578
2.495	0.553352821641
