# Supplementary material for: A general mechanistic model enables predictions of the biological effectiveness of different qualities of radiation
Source: Sci Rep. 2017 Sep 7;7:10790. doi: 10.1038/s41598-017-10820-1 (PMC5589818; doi:10.1038/s41598-017-10820-1)
Supplement: Supplementary file 2 — Supplementary Dataset 1 [file 41598_2017_10820_MOESM2_ESM.zip › Data/Carbon Track Data/EnergyRange_Radial Energy_36MeV.csv]

# Value of 1 to indicate we must rescale to breaks
1
# Particle ID to identify what particle we use by Z. Taken from command line.
6
# Total LET value for curve
389.637522361
# Average energy deposit at a given range. Distances um; energies in keV
# Input file name: Radial Energy_36MeV.csv
# Written at: 2017-02-27 14:11:17.373000
# r	Energy
0.0	1.45813058646
0.005	2.33212996693
0.01	2.59728667518
0.015	2.76652944082
0.02	2.8910427606
0.025	2.99300701801
0.03	3.0813918903
0.035	3.15989198667
0.04	3.22642083853
0.045	3.28389826501
0.05	3.36202198895
0.055	3.404353199
0.06	3.44761617811
0.065	3.48991354389
0.07	3.52705049555
0.075	3.56054194005
0.08	3.59214537256
0.085	3.62143058368
0.09	3.64763861228
0.095	3.67295637885
0.1	3.69672754208
0.105	3.71921155569
0.11	3.73939216269
0.115	3.75870600782
0.12	3.77646650241
0.125	3.79143957798
0.13	3.80735168988
0.135	3.82173661262
0.14	3.83579749111
0.145	3.84963909278
0.15	3.86133971042
0.155	3.87225272957
0.16	3.88345756481
0.165	3.89476677167
0.17	3.9043140968
0.175	3.91478077669
0.18	3.92346417228
0.185	3.93141135532
0.19	3.93815598181
0.195	3.94373365631
0.2	3.95059453725
0.205	3.95728382395
0.21	3.9636623488
0.215	3.97045494174
0.22	3.97620588685
0.225	3.98032688581
0.23	3.98332337678
0.235	3.98749093242
0.24	3.99060617805
0.245	3.99387373279
0.25	3.99743715699
0.255	4.00036366166
0.26	4.00323866854
0.265	4.0063594621
0.27	4.00941876734
0.275	4.01135100778
0.28	4.01362105425
0.285	4.01646316886
0.29	4.01915136299
0.295	4.02136912454
0.3	4.02221647228
0.305	4.02287158907
0.31	4.02337424816
0.315	4.02360000163
0.32	4.02388505213
0.325	4.02378098266
0.33	4.02413852709
0.335	4.0247160994
0.34	4.02484987841
0.345	4.02431237578
0.35	4.02375635998
0.355	4.02275842334
0.36	4.02236853535
0.365	4.02210116254
0.37	4.02180278024
0.375	4.02162218255
0.38	4.02104321234
0.385	4.02077462535
0.39	4.02002724303
0.395	4.01940160895
0.4	4.01816192229
0.405	4.01734838308
0.41	4.01630962544
0.415	4.01565465479
0.42	4.01482274981
0.425	4.01325843019
0.43	4.01180034207
0.435	4.01060187204
0.44	4.0096123228
0.445	4.00817034213
0.45	4.00674604645
0.455	4.00556573363
0.46	4.00413193829
0.465	4.00289199799
0.47	4.00121680747
0.475	3.99989400667
0.48	3.99797717198
0.485	3.99652260178
0.49	3.99469370574
0.495	3.99332321508
0.5	3.99180626304
0.505	3.99040418104
0.51	3.98896643864
0.515	3.98750891553
0.52	3.98634664172
0.525	3.98487843092
0.53	3.98390628985
0.535	3.98250824464
0.54	3.98135121722
0.545	3.98023699786
0.55	3.97943396635
0.555	3.97875885132
0.56	3.97769758421
0.565	3.97646677218
0.57	3.97546959123
0.575	3.97397907574
0.58	3.97273218444
0.585	3.97160021826
0.59	3.97027563751
0.595	3.96914894579
0.6	3.96798990797
0.605	3.96684192624
0.61	3.96583172176
0.615	3.96448175621
0.62	3.96330496285
0.625	3.96218073646
0.63	3.96080859793
0.635	3.95947964867
0.64	3.9584644495
0.645	3.95742962857
0.65	3.95654442219
0.655	3.95572035695
0.66	3.95481778425
0.665	3.9539894923
0.67	3.95318654234
0.675	3.9520020761
0.68	3.95083599836
0.685	3.94987216529
0.69	3.94884681541
0.695	3.94785329965
0.7	3.94697167778
0.705	3.94614540244
0.71	3.94535276795
0.715	3.94463259074
0.72	3.94393681007
0.725	3.94324815638
0.73	3.94256851585
0.735	3.94191742536
0.74	3.94119621726
0.745	3.9404534538
0.75	3.93978022721
0.755	3.93915072347
0.76	3.93840904463
0.765	3.93780493411
0.77	3.9371764841
0.775	3.93657830311
0.78	3.93594679049
0.785	3.9354137825
0.79	3.93484609166
0.795	3.93428560681
0.8	3.93379085811
0.805	3.93327454926
0.81	3.93281737468
0.815	3.93243808759
0.82	3.93201332088
0.825	3.93157075868
0.83	3.93096263553
0.835	3.93029886164
0.84	3.92975573256
0.845	3.92925462453
0.85	3.92875027119
0.855	3.92826743162
0.86	3.92781485604
0.865	3.92738635502
0.87	3.92703267165
0.875	3.92668714232
0.88	3.92632568543
0.885	3.92595634523
0.89	3.92545656393
0.895	3.92495606772
0.9	3.92452191235
0.905	3.92411039228
0.91	3.92367546565
0.915	3.92323161983
0.92	3.92282836788
0.925	3.9224491867
0.93	3.92208876999
0.935	3.9217473578
0.94	3.92141290007
0.945	3.92108746688
0.95	3.92075726093
0.955	3.92038204711
0.96	3.92003495769
0.965	3.91970526279
0.97	3.91939527542
0.975	3.91912144972
0.98	3.91888650802
0.985	3.91862819598
0.99	3.91837132465
0.995	3.91810668138
1.0	3.91776831864
1.005	3.91745869514
1.01	3.91717363672
1.015	3.91689901417
1.02	3.91663509823
1.025	3.91637813995
1.03	3.91612767581
1.035	3.91588425034
1.04	3.91564484026
1.045	3.91541284856
1.05	3.91518845374
1.055	3.91496525317
1.06	3.91474665394
1.065	3.91453254004
1.07	3.91431566394
1.075	3.91410072907
1.08	3.91389318377
1.085	3.91369058307
1.09	3.91349279672
1.095	3.9133039332
1.1	3.91311992209
1.105	3.91294161766
1.11	3.91275811305
1.115	3.91258499388
1.12	3.91240682842
1.125	3.91223899902
1.13	3.91206682077
1.135	3.91190317028
1.14	3.91173873668
1.145	3.91157388062
1.15	3.91139936436
1.155	3.91123427906
1.16	3.91107387075
1.165	3.91091702732
1.17	3.91076333444
1.175	3.9106126478
1.18	3.91046473555
1.185	3.91031974203
1.19	3.91017774805
1.195	3.91003994841
1.2	3.90992342834
1.205	3.90982953779
1.21	3.9097197553
1.215	3.9096064919
1.22	3.9094901567
1.225	3.90937440705
1.23	3.90924986199
1.235	3.90912691045
1.24	3.90900819406
1.245	3.90889001755
1.25	3.90877377053
1.255	3.90865939331
1.26	3.9085311001
1.265	3.90841094036
1.27	3.90829421592
1.275	3.90818163735
1.28	3.90807014994
1.285	3.90795624087
1.29	3.90783633217
1.295	3.90772337462
1.3	3.90761347605
1.305	3.90750614517
1.31	3.90740086622
1.315	3.90729733929
1.32	3.90719968866
1.325	3.90710016764
1.33	3.90700293738
1.335	3.90690814039
1.34	3.9068139828
1.345	3.90672089001
1.35	3.90662888182
1.355	3.90653772352
1.36	3.90644553854
1.365	3.90635827616
1.37	3.90627147817
1.375	3.90618557292
1.38	3.90610062717
1.385	3.90601662386
1.39	3.90593295333
1.395	3.90584927436
1.4	3.90577008198
1.405	3.90569134512
1.41	3.90561866513
1.415	3.90554706093
1.42	3.90547615642
1.425	3.90540284564
1.43	3.90533059365
1.435	3.90526066278
1.44	3.90518841317
1.445	3.90511991058
1.45	3.90504883825
1.455	3.90497986106
1.46	3.90491327604
1.465	3.90484432555
1.47	3.90477909882
1.475	3.90471215555
1.48	3.90464583513
1.485	3.90458266658
1.49	3.90451760185
1.495	3.90445333047
1.5	3.90439153745
1.505	3.90432872462
1.51	3.90426386157
1.515	3.90418968441
1.52	3.90412728363
1.525	3.90405956351
1.53	3.90400024524
1.535	3.90393514402
1.54	3.90387736609
1.545	3.90381583354
1.55	3.90375714306
1.555	3.90370038445
1.56	3.90363945045
1.565	3.90358570247
1.57	3.90352570711
1.575	3.90347360372
1.58	3.90341489962
1.585	3.90336396382
1.59	3.90330695836
1.595	3.90325657787
1.6	3.90320395067
1.605	3.90315005006
1.61	3.9031011525
1.615	3.90304677733
1.62	3.90299986704
1.625	3.90294628012
1.63	3.90290062935
1.635	3.9028482106
1.64	3.90280341069
1.645	3.90275277752
1.65	3.90270810181
1.655	3.9026623668
1.66	3.90261867819
1.665	3.90257444267
1.67	3.90253037462
1.675	3.90248660802
1.68	3.90244319597
1.685	3.90240015875
1.69	3.90235752611
1.695	3.90231529701
1.7	3.90227349271
1.705	3.9022321209
1.71	3.90219120052
1.715	3.90215076222
1.72	3.90211084987
1.725	3.90207158434
1.73	3.90203335326
1.735	3.90200000619
1.74	3.90198070686
1.745	3.90195314292
1.75	3.90192367482
1.755	3.90189335888
1.76	3.9018626299
1.765	3.9018317212
1.77	3.90180083367
1.775	3.90177064036
1.78	3.90174602387
1.785	3.90171849222
1.79	3.90169012142
1.795	3.90166131423
1.8	3.90163217746
1.805	3.9016026612
1.81	3.90157250585
1.815	3.9015402595
1.82	3.90148569998
1.825	3.9014394469
1.83	3.90139868167
1.835	3.90135990377
1.84	3.90132247419
1.845	3.90128603446
1.85	3.90125037396
1.855	3.90121530169
1.86	3.90117860887
1.865	3.90114628408
1.87	3.90111339582
1.875	3.90108073829
1.88	3.9010483714
1.885	3.90101618997
1.89	3.90098317198
1.895	3.90095126061
1.9	3.90092121574
1.905	3.90089100353
1.91	3.90086097599
1.915	3.90083117727
1.92	3.90080162049
1.925	3.90077230408
1.93	3.90074320077
1.935	3.90071428159
1.94	3.90068542632
1.945	3.90065616362
1.95	3.90062381894
1.955	3.9005921776
1.96	3.90056768311
1.965	3.90053487221
1.97	3.90051120144
1.975	3.90047932904
1.98	3.90045241577
1.985	3.90042702367
1.99	3.90039690642
1.995	3.90037480849
2.0	3.90034404111
2.005	3.90032230912
2.01	3.90029248332
2.015	3.9002665921
2.02	3.90024423443
2.025	3.90021537597
2.03	3.90019506854
2.035	3.90016591647
2.04	3.90014569748
2.045	3.9001176777
2.05	3.90009286009
2.055	3.90007272046
2.06	3.90004509933
2.065	3.90002637768
2.07	3.89999869161
2.075	3.89997976998
2.08	3.89995350445
2.085	3.89992975406
2.09	3.89991148854
2.095	3.89988509059
2.1	3.89986784668
2.105	3.89984159639
2.11	3.8998238052
2.115	3.89979943778
2.12	3.89977681257
2.125	3.89976036943
2.13	3.89973550135
2.135	3.89972076593
2.14	3.89970334564
2.145	3.89968311804
2.15	3.89966573165
2.155	3.8996473938
2.16	3.89962769005
2.165	3.89961084706
2.17	3.89959148096
2.175	3.89957517308
2.18	3.89955898154
2.185	3.8995450112
2.19	3.89956048682
2.195	3.89955001824
2.2	3.89955155707
2.205	3.89954033756
2.21	3.89953331004
2.215	3.89952811873
2.22	3.89951113031
2.225	3.89950884189
2.23	3.89949072816
2.235	3.89948838238
2.24	3.89947646899
2.245	3.899476159
2.25	3.89946486634
2.255	3.89945610041
2.26	3.89945065838
2.265	3.89943369814
2.27	3.89943132521
2.275	3.89941153498
2.28	3.89940942036
2.285	3.89938627443
2.29	3.8993586983
2.295	3.8993202238
2.3	3.89929206196
2.305	3.89926331777
2.31	3.89924312609
2.315	3.8992222541
2.32	3.89920104972
2.325	3.89917752359
2.33	3.8991608712
2.335	3.89914274278
2.34	3.89912323411
2.345	3.89910261776
2.35	3.89908749302
2.355	3.89907076601
2.36	3.89905074814
2.365	3.89903441227
2.37	3.89901959291
2.375	3.89900382081
2.38	3.89898398855
2.385	3.89897013523
2.39	3.89895606248
2.395	3.89894192667
2.4	3.89892979707
2.405	3.89892063157
2.41	3.89890510319
2.415	3.89889473012
2.42	3.89887995989
2.425	3.89886644784
2.43	3.8988561261
2.435	3.89884085132
2.44	3.89883142756
2.445	3.89881632167
2.45	3.89880750222
2.455	3.89880194604
2.46	3.89879563477
2.465	3.89879481666
2.47	3.89878129001
2.475	3.89877873749
2.48	3.89876588717
2.485	3.89875533295
2.49	3.89875257494
2.495	3.89873772658
