# Supplementary material for: A general mechanistic model enables predictions of the biological effectiveness of different qualities of radiation
Source: Sci Rep. 2017 Sep 7;7:10790. doi: 10.1038/s41598-017-10820-1 (PMC5589818; doi:10.1038/s41598-017-10820-1)
Supplement: Supplementary file 2 — Supplementary Dataset 1 [file 41598_2017_10820_MOESM2_ESM.zip › Data/Carbon Track Data/EnergyRange_Radial Energy_600MeV.csv]

# Value of 1 to indicate we must rescale to breaks
1
# Particle ID to identify what particle we use by Z. Taken from command line.
6
# Total LET value for curve
38.7668833545
# Average energy deposit at a given range. Distances um; energies in keV
# Input file name: Radial Energy_600MeV.csv
# Written at: 2017-02-27 14:17:18.450000
# r	Energy
0.0	0.111398983024
0.005	0.170311199606
0.01	0.187473160826
0.015	0.19711663193
0.02	0.2027555266
0.025	0.207505408666
0.03	0.211871270172
0.035	0.215655734349
0.04	0.218856586914
0.045	0.221500370222
0.05	0.22603121064
0.055	0.228146757924
0.06	0.230464771783
0.065	0.232747488915
0.07	0.234851970283
0.075	0.236854291434
0.08	0.238773597423
0.085	0.240525233506
0.09	0.242216174948
0.095	0.243917198967
0.1	0.24538017293
0.105	0.246788928071
0.11	0.248198544518
0.115	0.249535426018
0.12	0.250738995912
0.125	0.251935474169
0.13	0.253088591287
0.135	0.254141588906
0.14	0.255335291771
0.145	0.256535326234
0.15	0.257587199014
0.155	0.258661384948
0.16	0.259703002966
0.165	0.260685838435
0.17	0.261626763462
0.175	0.262537456973
0.18	0.263341001077
0.185	0.264122277373
0.19	0.26489970028
0.195	0.265577111573
0.2	0.26638772957
0.205	0.267052443188
0.21	0.267771984492
0.215	0.268479661085
0.22	0.26926084281
0.225	0.269991138938
0.23	0.270664265575
0.235	0.271460554738
0.24	0.271983483384
0.245	0.272635820176
0.25	0.273316412059
0.255	0.273941775114
0.26	0.274616606321
0.265	0.275224809361
0.27	0.275693750594
0.275	0.276317279186
0.28	0.276869214708
0.285	0.277472340374
0.29	0.277951077033
0.295	0.278576446639
0.3	0.27908043082
0.305	0.279686370572
0.31	0.280188490793
0.315	0.280594063023
0.32	0.281003644649
0.325	0.281419692402
0.33	0.281946224786
0.335	0.282471162489
0.34	0.282906245456
0.345	0.283381239484
0.35	0.283865997599
0.355	0.284257674559
0.36	0.284728013061
0.365	0.285313724029
0.37	0.285746031932
0.375	0.28613931369
0.38	0.286508414113
0.385	0.28692248198
0.39	0.287366426568
0.395	0.287812093694
0.4	0.288127491956
0.405	0.288574344646
0.41	0.288878312172
0.415	0.289402765773
0.42	0.289760436222
0.425	0.290134472839
0.43	0.290525152544
0.435	0.290879610685
0.44	0.291237899662
0.445	0.291520210435
0.45	0.29175650286
0.455	0.292224006915
0.46	0.292494689457
0.465	0.292897035893
0.47	0.293073623781
0.475	0.293456177975
0.48	0.293855346617
0.485	0.29413160218
0.49	0.294347839436
0.495	0.29462999365
0.5	0.294928566813
0.505	0.295181209554
0.51	0.295384591238
0.515	0.29575725348
0.52	0.29608159431
0.525	0.296173998547
0.53	0.296598623416
0.535	0.296734834467
0.54	0.297183160305
0.545	0.297327450966
0.55	0.297526513988
0.555	0.297914190342
0.56	0.298202405632
0.565	0.29849771991
0.57	0.298810278614
0.575	0.299133725712
0.58	0.299459656605
0.585	0.299780361114
0.59	0.30009412662
0.595	0.300314827685
0.6	0.300577485417
0.605	0.30098553343
0.61	0.301333992511
0.615	0.30147729099
0.62	0.301987437836
0.625	0.302198433782
0.63	0.302507610204
0.635	0.302620118015
0.64	0.303076755125
0.645	0.303199907566
0.65	0.3035238581
0.655	0.303903302517
0.66	0.304080017402
0.665	0.304345151776
0.67	0.304624432648
0.675	0.305038206933
0.68	0.305354048761
0.685	0.305676421735
0.69	0.30578646815
0.695	0.305911489113
0.7	0.306058847293
0.705	0.306267843257
0.71	0.306499856508
0.715	0.306855922012
0.72	0.307134609313
0.725	0.307316443611
0.73	0.307433152449
0.735	0.30759967246
0.74	0.30792173594
0.745	0.30810201506
0.75	0.308236980475
0.755	0.308609390302
0.76	0.308664683444
0.765	0.309103172265
0.77	0.309158436046
0.775	0.309631230269
0.78	0.309715220698
0.785	0.310190818258
0.79	0.310252476385
0.795	0.310436207021
0.8	0.310908722051
0.805	0.310969334494
0.81	0.311147678578
0.815	0.311519125604
0.82	0.311672766869
0.825	0.311817955642
0.83	0.311976808419
0.835	0.31213829186
0.84	0.312375238303
0.845	0.312688893052
0.85	0.312810878196
0.855	0.312917890336
0.86	0.313082457625
0.865	0.313257731545
0.87	0.313388447122
0.875	0.313532638111
0.88	0.313660564376
0.885	0.313785714958
0.89	0.313872099882
0.895	0.314157843409
0.9	0.314376077644
0.905	0.314592752264
0.91	0.314867828593
0.915	0.315051988106
0.92	0.315225437522
0.925	0.315588935527
0.93	0.315822814591
0.935	0.315793760084
0.94	0.315997868417
0.945	0.316277193918
0.95	0.316358318947
0.955	0.316445016134
0.96	0.316719542273
0.965	0.316649405921
0.97	0.317023170074
0.975	0.317062760698
0.98	0.317436660962
0.985	0.317562947344
0.99	0.317827476382
0.995	0.318001621061
1.0	0.31812502707
1.005	0.318129951758
1.01	0.318528381471
1.015	0.318486528742
1.02	0.318910774778
1.025	0.318924003381
1.03	0.319069130508
1.035	0.319535119567
1.04	0.319516787619
1.045	0.31963118207
1.05	0.320047849133
1.055	0.320009003919
1.06	0.320125607052
1.065	0.320417136947
1.07	0.320526793913
1.075	0.320473988001
1.08	0.320545504473
1.085	0.320647155392
1.09	0.320992187377
1.095	0.321053264207
1.1	0.321143654613
1.105	0.321272169567
1.11	0.321413086577
1.115	0.32156455131
1.12	0.321767422076
1.125	0.322028163353
1.13	0.322299273772
1.135	0.322590831964
1.14	0.322861627302
1.145	0.322950530653
1.15	0.323102485311
1.155	0.323271837726
1.16	0.323446181866
1.165	0.323621850666
1.17	0.323789311115
1.175	0.323688816518
1.18	0.323789643134
1.185	0.324019197759
1.19	0.32418886469
1.195	0.32435372135
1.2	0.324519338069
1.205	0.324696930966
1.21	0.324867458439
1.215	0.325034015297
1.22	0.325020698606
1.225	0.325144101541
1.23	0.32536730283
1.235	0.325523412595
1.24	0.32568072631
1.245	0.325703645189
1.25	0.325746187727
1.255	0.326032704614
1.26	0.326243996028
1.265	0.326351274758
1.27	0.326310310151
1.275	0.326650990289
1.28	0.326852708888
1.285	0.326683851163
1.29	0.326991126374
1.295	0.327172869595
1.3	0.327004163955
1.305	0.32735552354
1.31	0.327552624386
1.315	0.32737513508
1.32	0.327672909736
1.325	0.327838132621
1.33	0.32766364282
1.335	0.328014919576
1.34	0.327868772396
1.345	0.328222996993
1.35	0.328442767291
1.355	0.328295077434
1.36	0.328676201122
1.365	0.328536050312
1.37	0.328930092499
1.375	0.328790937552
1.38	0.329183871168
1.385	0.329044034845
1.39	0.329448076104
1.395	0.329309508209
1.4	0.329717436279
1.405	0.329578759775
1.41	0.329975428613
1.415	0.329819112328
1.42	0.330211023289
1.425	0.330081060044
1.43	0.330130012324
1.435	0.330552699931
1.44	0.330428036009
1.445	0.330883623258
1.45	0.330776684807
1.455	0.330856463666
1.46	0.331318647613
1.465	0.331199306476
1.47	0.331641494542
1.475	0.331522284347
1.48	0.331546482613
1.485	0.331986851238
1.49	0.331865977196
1.495	0.331916449959
1.5	0.332252676822
1.505	0.332325224252
1.51	0.332314238118
1.515	0.33239093786
1.52	0.332848343939
1.525	0.332722316719
1.53	0.332784743075
1.535	0.333062226055
1.54	0.333243397831
1.545	0.333202491628
1.55	0.33326011744
1.555	0.333405878757
1.56	0.333787762586
1.565	0.333691319976
1.57	0.333757248232
1.575	0.333849409904
1.58	0.334323926354
1.585	0.33422849838
1.59	0.334298996754
1.595	0.334390494912
1.6	0.334495098285
1.605	0.334610833356
1.61	0.335107654757
1.615	0.335007957552
1.62	0.335085806032
1.625	0.335192777845
1.63	0.335304652126
1.635	0.335422358728
1.64	0.335545130969
1.645	0.33567527014
1.65	0.336188273825
1.655	0.336086950981
1.66	0.336172855218
1.665	0.336277905881
1.67	0.336390720249
1.675	0.336507928222
1.68	0.336628345189
1.685	0.336749892715
1.69	0.33687145708
1.695	0.336982346091
1.7	0.337057253023
1.705	0.337155247606
1.71	0.337260366252
1.715	0.337369780295
1.72	0.337481254552
1.725	0.337594333256
1.73	0.337706706292
1.735	0.337803851272
1.74	0.337862386579
1.745	0.33794845719
1.75	0.338042916896
1.755	0.33814200425
1.76	0.338244384643
1.765	0.338349266543
1.77	0.338455331347
1.775	0.338558988206
1.78	0.33868180163
1.785	0.338798758279
1.79	0.338914769309
1.795	0.339030770148
1.8	0.339146593796
1.805	0.339261495135
1.81	0.339374745105
1.815	0.339483303111
1.82	0.339369030209
1.825	0.339382078962
1.83	0.339626649526
1.835	0.339769210396
1.84	0.339899751019
1.845	0.340023494079
1.85	0.340141748112
1.855	0.340252996194
1.86	0.340314787955
1.865	0.339963467857
1.87	0.34026370059
1.875	0.340391689713
1.88	0.340504083789
1.885	0.340608862873
1.89	0.340705195624
1.895	0.340550382934
1.9	0.340641185785
1.905	0.340844651179
1.91	0.340970621735
1.915	0.341081568519
1.92	0.34117215003
1.925	0.340877854176
1.93	0.341221783985
1.935	0.341374658037
1.94	0.341499562681
1.945	0.34160003634
1.95	0.341294485194
1.955	0.341646821289
1.96	0.341801356883
1.965	0.341917613565
1.97	0.341617861549
1.975	0.341979503443
1.98	0.342144168354
1.985	0.342271440539
1.99	0.341970562192
1.995	0.342329249787
2.0	0.342506468721
2.005	0.34263032313
2.01	0.342330329948
2.015	0.342713876323
2.02	0.342880987573
2.025	0.342586754662
2.03	0.342950958936
2.035	0.343133297222
2.04	0.343230552107
2.045	0.342887359147
2.05	0.343242487878
2.055	0.343381295224
2.06	0.343069940942
2.065	0.343442538976
2.07	0.343598285952
2.075	0.343294100917
2.08	0.343668045697
2.085	0.343834016304
2.09	0.343537710328
2.095	0.343935335826
2.1	0.344111825346
2.105	0.343803900199
2.11	0.34420963694
2.115	0.344373016772
2.12	0.344075077262
2.125	0.344483211744
2.13	0.34454334819
2.135	0.344386428538
2.14	0.344701006246
2.145	0.344391787095
2.15	0.344779106563
2.155	0.344934735024
2.16	0.34463573071
2.165	0.345034035274
2.17	0.344748119529
2.175	0.345145482751
2.18	0.345319250492
2.185	0.345020067043
2.19	0.345478828756
2.195	0.345194346846
2.2	0.345640768179
2.205	0.345514304166
2.21	0.345714697994
2.215	0.345988199566
2.22	0.345690530409
2.225	0.346136002125
2.23	0.345844081125
2.235	0.346295315933
2.24	0.346051461375
2.245	0.346523050884
2.25	0.346474935053
2.255	0.346598006264
2.26	0.346916510974
2.265	0.346630478475
2.27	0.347093527542
2.275	0.346799578983
2.28	0.347281149822
2.285	0.346976254643
2.29	0.347440550625
2.295	0.347114326354
2.3	0.347586289194
2.305	0.347272064643
2.31	0.347750577873
2.315	0.347438488494
2.32	0.347918792412
2.325	0.34760753075
2.33	0.348087681926
2.335	0.347772426398
2.34	0.348240093416
2.345	0.347816399705
2.35	0.348178278305
2.355	0.347848177756
2.36	0.348232439545
2.365	0.347934335944
2.37	0.348181320478
2.375	0.348119422509
2.38	0.348002636421
2.385	0.348412589945
2.39	0.348134542028
2.395	0.348549860767
2.4	0.348224910442
2.405	0.34863516503
2.41	0.348328135446
2.415	0.34872943418
2.42	0.348457617484
2.425	0.348410991268
2.43	0.34884083059
2.435	0.34856177155
2.44	0.348998808902
2.445	0.348707859345
2.45	0.349134164781
2.455	0.348918363196
2.46	0.348912173382
2.465	0.349427643354
2.47	0.349146724056
2.475	0.349633829272
2.48	0.34936819103
2.485	0.349340577681
2.49	0.349849450254
2.495	0.349561063223
