# Supplementary material for: A general mechanistic model enables predictions of the biological effectiveness of different qualities of radiation
Source: Sci Rep. 2017 Sep 7;7:10790. doi: 10.1038/s41598-017-10820-1 (PMC5589818; doi:10.1038/s41598-017-10820-1)
Supplement: Supplementary file 2 — Supplementary Dataset 1 [file 41598_2017_10820_MOESM2_ESM.zip › Data/Carbon Track Data/EnergyRange_Radial Energy_60MeV.csv]

# Value of 1 to indicate we must rescale to breaks
1
# Particle ID to identify what particle we use by Z. Taken from command line.
6
# Total LET value for curve
265.274468994
# Average energy deposit at a given range. Distances um; energies in keV
# Input file name: Radial Energy_60MeV.csv
# Written at: 2017-02-27 14:12:07.803000
# r	Energy
0.0	0.896474929156
0.005	1.40832886832
0.01	1.56124750981
0.015	1.65651860571
0.02	1.72276459414
0.025	1.7784331256
0.03	1.82840881016
0.035	1.87210500797
0.04	1.90991923263
0.045	1.94281325421
0.05	1.98968250975
0.055	2.01541478716
0.06	2.04113798657
0.065	2.06480242616
0.07	2.08733534063
0.075	2.10894129392
0.08	2.13069546089
0.085	2.15032866554
0.09	2.17000091046
0.095	2.18839461027
0.1	2.20624243652
0.105	2.22265963891
0.11	2.23704207179
0.115	2.25141347382
0.12	2.26536587911
0.125	2.27847176786
0.13	2.29240157377
0.135	2.30514796162
0.14	2.31776990091
0.145	2.32908520597
0.15	2.340490245
0.155	2.35195623537
0.16	2.36281140777
0.165	2.3727646962
0.17	2.3826296918
0.175	2.39217314487
0.18	2.40159333598
0.185	2.4099719982
0.19	2.41777770485
0.195	2.42621821407
0.2	2.43378785754
0.205	2.44123082769
0.21	2.44875982365
0.215	2.45576546079
0.22	2.46296112145
0.225	2.46944161677
0.23	2.47576748421
0.235	2.48224421368
0.24	2.48847553509
0.245	2.49457636448
0.25	2.50107301106
0.255	2.50730891676
0.26	2.51332979675
0.265	2.51884129572
0.27	2.52400250169
0.275	2.52881592909
0.28	2.53349183418
0.285	2.53865804232
0.29	2.54365461714
0.295	2.54832245401
0.3	2.55219473714
0.305	2.55636828426
0.31	2.56053352981
0.315	2.56452891955
0.32	2.5685753336
0.325	2.57237271314
0.33	2.57591234894
0.335	2.57953121793
0.34	2.58278417655
0.345	2.5866848546
0.35	2.59077082374
0.355	2.59402038994
0.36	2.59745332216
0.365	2.60090473781
0.37	2.60375423479
0.375	2.60651174375
0.38	2.60889197854
0.385	2.61170105307
0.39	2.61446293015
0.395	2.61726985268
0.4	2.61938275047
0.405	2.62208769088
0.41	2.62430437033
0.415	2.62748057523
0.42	2.63021823722
0.425	2.63290536657
0.43	2.6357319567
0.435	2.6380958036
0.44	2.64053147927
0.445	2.64289065376
0.45	2.64520103134
0.455	2.64793762083
0.46	2.64974987484
0.465	2.65221929044
0.47	2.65374683635
0.475	2.65603842489
0.48	2.65775535301
0.485	2.65955337859
0.49	2.66106792671
0.495	2.66304231709
0.5	2.66540485348
0.505	2.66761387961
0.51	2.66931811738
0.515	2.67126745012
0.52	2.67332200845
0.525	2.67377554955
0.53	2.67595893399
0.535	2.676749388
0.54	2.6787852976
0.545	2.67984817566
0.55	2.68130796913
0.555	2.68346253012
0.56	2.68468348514
0.565	2.68557620427
0.57	2.68691214358
0.575	2.68786469753
0.58	2.68908503206
0.585	2.69041480979
0.59	2.69159605181
0.595	2.69264779009
0.6	2.69374315027
0.605	2.69532644805
0.61	2.69677703173
0.615	2.69684728311
0.62	2.69820741871
0.625	2.69885751813
0.63	2.70002071185
0.635	2.70058249576
0.64	2.70243127963
0.645	2.70296466486
0.65	2.70440286886
0.655	2.70600824119
0.66	2.70668204892
0.665	2.7077574508
0.67	2.70903090967
0.675	2.71024091246
0.68	2.71121605351
0.685	2.71242137849
0.69	2.7130071545
0.695	2.71364546733
0.7	2.71441889547
0.705	2.71511165943
0.71	2.71552303858
0.715	2.71663516276
0.72	2.71764022321
0.725	2.71834294237
0.73	2.71874564492
0.735	2.71933457591
0.74	2.71966510921
0.745	2.71934925172
0.75	2.71934008248
0.755	2.72014061574
0.76	2.71949956297
0.765	2.72048316818
0.77	2.72028243037
0.775	2.72119172223
0.78	2.72088241425
0.785	2.72203099993
0.79	2.72178691744
0.795	2.72133961976
0.8	2.72199808336
0.805	2.72169837874
0.81	2.72192793817
0.815	2.72287246643
0.82	2.72322045424
0.825	2.72342714545
0.83	2.72363640543
0.835	2.7239010849
0.84	2.724486147
0.845	2.72522586178
0.85	2.72582493853
0.855	2.72639250403
0.86	2.72698635232
0.865	2.72752354955
0.87	2.72717141938
0.875	2.7269144201
0.88	2.72688562946
0.885	2.72695648634
0.89	2.7266407363
0.895	2.72680392056
0.9	2.72705443147
0.905	2.72732404927
0.91	2.7274085195
0.915	2.72707754129
0.92	2.72701488753
0.925	2.72755181484
0.93	2.72770928954
0.935	2.72696562968
0.94	2.72699472041
0.945	2.7273997479
0.95	2.72721196224
0.955	2.72723320956
0.96	2.72780857202
0.965	2.72732533376
0.97	2.72815879099
0.975	2.72784569954
0.98	2.7282523766
0.985	2.72822052922
0.99	2.72854537372
0.995	2.72861714045
1.0	2.72797308406
1.005	2.72725497052
1.01	2.7276515947
1.015	2.72697839708
1.02	2.72736914716
1.025	2.7263952311
1.03	2.72602383713
1.035	2.72644809267
1.04	2.7258190716
1.045	2.72537201718
1.05	2.72530399996
1.055	2.72458829546
1.06	2.72423276259
1.065	2.72437849912
1.07	2.72448181878
1.075	2.72429805302
1.08	2.72424679879
1.085	2.72429820536
1.09	2.72480993756
1.095	2.72472612732
1.1	2.72460695143
1.105	2.72459954411
1.11	2.72463668541
1.115	2.72469646214
1.12	2.72460113771
1.125	2.72438904471
1.13	2.72442273374
1.135	2.72451253997
1.14	2.7246336677
1.145	2.72461047953
1.15	2.72478204975
1.155	2.72492443838
1.16	2.72505842518
1.165	2.72518208631
1.17	2.72524758676
1.175	2.72447214378
1.18	2.72413373685
1.185	2.72409306193
1.19	2.72403437169
1.195	2.72396154035
1.2	2.72353692319
1.205	2.72275124337
1.21	2.72230218578
1.215	2.72192017814
1.22	2.72136294808
1.225	2.72102252121
1.23	2.72075173312
1.235	2.72046183382
1.24	2.7202038983
1.245	2.71973219663
1.25	2.7193537284
1.255	2.7193378635
1.26	2.718944249
1.265	2.71848106892
1.27	2.71795564905
1.275	2.71800173429
1.28	2.71786013616
1.285	2.71717632561
1.29	2.71700329189
1.295	2.71686165164
1.3	2.71621217252
1.305	2.71624435884
1.31	2.71620854788
1.315	2.71563801444
1.32	2.71598084163
1.325	2.71604219018
1.33	2.71552627915
1.335	2.71587218244
1.34	2.71538298685
1.345	2.71551961206
1.35	2.71493579958
1.355	2.71421345121
1.36	2.71423254307
1.365	2.7135723553
1.37	2.71371214991
1.375	2.71307096411
1.38	2.71301901489
1.385	2.71226561944
1.39	2.71232808928
1.395	2.71169387584
1.4	2.71182060023
1.405	2.71122487522
1.41	2.71134137458
1.415	2.71071257203
1.42	2.71077610196
1.425	2.71032824767
1.43	2.71004529553
1.435	2.71016320229
1.44	2.70965359424
1.445	2.70971543904
1.45	2.70912018252
1.455	2.70884421476
1.46	2.70893997138
1.465	2.70843342666
1.47	2.70853017027
1.475	2.7081175902
1.48	2.7075060876
1.485	2.70744402026
1.49	2.70697095253
1.495	2.70658165203
1.5	2.70652682381
1.505	2.7062373798
1.51	2.70574690229
1.515	2.70493871304
1.52	2.70459759506
1.525	2.70397339119
1.53	2.70351848586
1.535	2.70326454641
1.54	2.70296233493
1.545	2.70252022082
1.55	2.70223879002
1.555	2.70204390429
1.56	2.70194819739
1.565	2.70155795261
1.57	2.70127733931
1.575	2.70104196778
1.58	2.7010631755
1.585	2.70089678375
1.59	2.7007217127
1.595	2.70055723122
1.6	2.70040454461
1.605	2.7002793664
1.61	2.70038815401
1.615	2.70014199557
1.62	2.69989125262
1.625	2.69965887315
1.63	2.69946705229
1.635	2.69929377931
1.64	2.6991375431
1.645	2.69902081351
1.65	2.69907707814
1.655	2.6988098262
1.66	2.69844320759
1.665	2.69817173784
1.67	2.69793957404
1.675	2.69772676254
1.68	2.69752617331
1.685	2.69733044552
1.69	2.6971312107
1.695	2.69687290251
1.7	2.69624519353
1.705	2.69582979355
1.71	2.69547824309
1.715	2.6951610164
1.72	2.694867262
1.725	2.69459127313
1.73	2.69432792502
1.735	2.69405986492
1.74	2.69376350975
1.745	2.69350238007
1.75	2.69325659548
1.755	2.69302070428
1.76	2.69279329096
1.765	2.69257222162
1.77	2.69235382568
1.775	2.69212217002
1.78	2.69178976691
1.785	2.69152150876
1.79	2.69127394231
1.795	2.691038947
1.8	2.69081252523
1.805	2.69059104996
1.81	2.69037014698
1.815	2.69013420631
1.82	2.68965816659
1.825	2.68929442077
1.83	2.68902952576
1.835	2.68876857637
1.84	2.6885186772
1.845	2.68827882444
1.85	2.68804890568
1.855	2.68783021455
1.86	2.68767983119
1.865	2.68748722728
1.87	2.68742982744
1.875	2.68732025321
1.88	2.68719216953
1.885	2.68705513952
1.89	2.68690532598
1.895	2.68666597715
1.9	2.68649159371
1.905	2.68622439768
1.91	2.6858889149
1.915	2.68562898012
1.92	2.68537222952
1.925	2.68507665525
1.93	2.68491329991
1.935	2.68472236346
1.94	2.68452932836
1.945	2.68432276646
1.95	2.68404868957
1.955	2.68391499772
1.96	2.68374601926
1.965	2.68356436902
1.97	2.68330171497
1.975	2.68318616653
1.98	2.68303326866
1.985	2.68286666427
1.99	2.68260216361
1.995	2.682387422
2.0	2.68212284219
2.005	2.68189151289
2.01	2.68162842895
2.015	2.68146392549
2.02	2.68127840292
2.025	2.68104081049
2.03	2.68087913787
2.035	2.68071626339
2.04	2.68052616412
2.045	2.68028232099
2.05	2.68013645128
2.055	2.6799669941
2.06	2.67974504989
2.065	2.67961469658
2.07	2.67945970563
2.075	2.6792480487
2.08	2.67912458207
2.085	2.67897688785
2.09	2.67874595053
2.095	2.67860545219
2.1	2.67845145051
2.105	2.6782503072
2.11	2.67812946626
2.115	2.67798358374
2.12	2.67779733672
2.125	2.67768604714
2.13	2.67753640183
2.135	2.67738096269
2.14	2.67730411497
2.145	2.67713446072
2.15	2.6770527689
2.155	2.6769385055
2.16	2.67677399246
2.165	2.67669587186
2.17	2.67653149187
2.175	2.67645341426
2.18	2.67635242638
2.185	2.67620393176
2.19	2.67623149155
2.195	2.6760916488
2.2	2.67607915305
2.205	2.67596121898
2.21	2.67588960071
2.215	2.67583769602
2.22	2.67568036989
2.225	2.67565652657
2.23	2.67549093966
2.235	2.67545000112
2.24	2.67516922376
2.245	2.67501549553
2.25	2.67485009782
2.255	2.67470684273
2.26	2.67458429376
2.265	2.67442789099
2.27	2.67432725833
2.275	2.67417329829
2.28	2.67408265691
2.285	2.67393205375
2.29	2.67384089599
2.295	2.67368923286
2.3	2.6736024679
2.305	2.67345871552
2.31	2.6733770554
2.315	2.67323756498
2.32	2.67315966545
2.325	2.6730236487
2.33	2.67294887258
2.335	2.67281571791
2.34	2.67274359318
2.345	2.67261098863
2.35	2.6725396561
2.355	2.67241195073
2.36	2.6723407526
2.365	2.67221941938
2.37	2.67213749824
2.375	2.67203707522
2.38	2.67193276897
2.385	2.6718630959
2.39	2.67174667818
2.395	2.67168351147
2.4	2.67155555193
2.405	2.67148810623
2.41	2.67136858512
2.415	2.67130087535
2.42	2.67119112596
2.425	2.67109532281
2.43	2.6710317705
2.435	2.6709200404
2.44	2.67086178978
2.445	2.67074834956
2.45	2.67068502319
2.455	2.67054156617
2.46	2.67042288783
2.465	2.67033246816
2.47	2.67021962925
2.475	2.67013581751
2.48	2.67003065986
2.485	2.6699340162
2.49	2.66985717807
2.495	2.66975445022
