# Supplementary material for: A general mechanistic model enables predictions of the biological effectiveness of different qualities of radiation
Source: Sci Rep. 2017 Sep 7;7:10790. doi: 10.1038/s41598-017-10820-1 (PMC5589818; doi:10.1038/s41598-017-10820-1)
Supplement: Supplementary file 2 — Supplementary Dataset 1 [file 41598_2017_10820_MOESM2_ESM.zip › Data/Carbon Track Data/EnergyRange_Radial Energy_960MeV.csv]

# Value of 1 to indicate we must rescale to breaks
1
# Particle ID to identify what particle we use by Z. Taken from command line.
6
# Total LET value for curve
26.2734827615
# Average energy deposit at a given range. Distances um; energies in keV
# Input file name: Radial Energy_960MeV.csv
# Written at: 2017-02-27 14:18:14.944000
# r	Energy
0.0	0.0765596041723
0.005	0.116702170623
0.01	0.128359590253
0.015	0.134804686236
0.02	0.13839374142
0.025	0.141534845481
0.03	0.144373888041
0.035	0.146837355296
0.04	0.149019558128
0.045	0.150677583642
0.05	0.153666243038
0.055	0.154985204884
0.06	0.156464994411
0.065	0.157893626079
0.07	0.159166009708
0.075	0.160540406901
0.08	0.161734851992
0.085	0.162833225677
0.09	0.163885162863
0.095	0.165030407807
0.1	0.165994513535
0.105	0.166897649513
0.11	0.16776005075
0.115	0.16871797251
0.12	0.169479757464
0.125	0.170226475686
0.13	0.170953972705
0.135	0.17161652533
0.14	0.172318728687
0.145	0.173067535503
0.15	0.173699607351
0.155	0.174332372796
0.16	0.174960630407
0.165	0.175525025436
0.17	0.176104416345
0.175	0.176676827312
0.18	0.177239906754
0.185	0.177786311956
0.19	0.178334982762
0.195	0.178781592235
0.2	0.179294567514
0.205	0.179766877538
0.21	0.180286656023
0.215	0.180775711449
0.22	0.181208931165
0.225	0.18160965245
0.23	0.18198501656
0.235	0.182474940339
0.24	0.182864257692
0.245	0.18341434805
0.25	0.183841584964
0.255	0.184209199848
0.26	0.184602479506
0.265	0.184957301514
0.27	0.185371854591
0.275	0.185836432009
0.28	0.186182079392
0.285	0.186532191354
0.29	0.186799043824
0.295	0.187155375592
0.3	0.187439920215
0.305	0.187807259003
0.31	0.188157997648
0.315	0.188487895027
0.32	0.188787377116
0.325	0.189023728348
0.33	0.189365232144
0.335	0.189724205659
0.34	0.190060383624
0.345	0.190373074796
0.35	0.190684799914
0.355	0.190971986727
0.36	0.191306052876
0.365	0.191722357022
0.37	0.192019064439
0.375	0.192289726213
0.38	0.192580457288
0.385	0.192887588308
0.39	0.193206455093
0.395	0.193511476385
0.4	0.193712591571
0.405	0.194030370563
0.41	0.194259174761
0.415	0.194580060991
0.42	0.194772047122
0.425	0.194979007308
0.43	0.195205114738
0.435	0.195479578351
0.44	0.195761682324
0.445	0.195912282873
0.45	0.196017227784
0.455	0.1962525844
0.46	0.196356919268
0.465	0.196666879587
0.47	0.196918018824
0.475	0.197213035879
0.48	0.197440638917
0.485	0.197613897182
0.49	0.197744747602
0.495	0.197925470832
0.5	0.19812054686
0.505	0.198287194014
0.51	0.198427070262
0.515	0.19869016952
0.52	0.198929711044
0.525	0.199133426145
0.53	0.199513206835
0.535	0.19966999982
0.54	0.200046932108
0.545	0.200182394464
0.55	0.200308410247
0.555	0.200585205426
0.56	0.200776987574
0.565	0.200965180021
0.57	0.201175019117
0.575	0.201381250889
0.58	0.20159324117
0.585	0.201796107615
0.59	0.201967093876
0.595	0.202092651975
0.6	0.202246369645
0.605	0.202494721081
0.61	0.202706438563
0.615	0.202741745734
0.62	0.203012905009
0.625	0.203117075327
0.63	0.203340296788
0.635	0.203431666551
0.64	0.203736071793
0.645	0.203779324824
0.65	0.203961490344
0.655	0.204187528274
0.66	0.204261511765
0.665	0.20440178984
0.67	0.204563858103
0.675	0.204865840626
0.68	0.205108439582
0.685	0.205341209082
0.69	0.205483553056
0.695	0.205645876212
0.7	0.205789567126
0.705	0.205955472924
0.71	0.206117263374
0.715	0.206373069366
0.72	0.206576878221
0.725	0.206728852334
0.73	0.206824616627
0.735	0.206949721392
0.74	0.20715748233
0.745	0.207261636576
0.75	0.207342920663
0.755	0.207573690222
0.76	0.207552254488
0.765	0.207810941717
0.77	0.207824329658
0.775	0.208122875248
0.78	0.208165971807
0.785	0.208467122589
0.79	0.20848662955
0.795	0.208531212203
0.8	0.208789383772
0.805	0.208795217026
0.81	0.208873998911
0.815	0.209065686197
0.82	0.209133388188
0.825	0.20920316338
0.83	0.209316610296
0.835	0.209446816714
0.84	0.209607591004
0.845	0.209814275297
0.85	0.209887631935
0.855	0.209951301125
0.86	0.210055060753
0.865	0.210170010014
0.87	0.210306324233
0.875	0.210445800755
0.88	0.210556845892
0.885	0.210660636732
0.89	0.210748267895
0.895	0.210973158796
0.9	0.211141511028
0.905	0.211302759783
0.91	0.211467819506
0.915	0.211555182467
0.92	0.211655476082
0.925	0.211888279291
0.93	0.212050986097
0.935	0.212063607434
0.94	0.21221763639
0.945	0.212417865859
0.95	0.212478196294
0.955	0.212523963586
0.96	0.212701455863
0.965	0.212649629049
0.97	0.212897854506
0.975	0.212916300651
0.98	0.213155849545
0.985	0.21323284686
0.99	0.213403046271
0.995	0.213510022382
1.0	0.213546996364
1.005	0.21352109247
1.01	0.213759502308
1.015	0.213719707095
1.02	0.214008344418
1.025	0.214074237078
1.03	0.214197110203
1.035	0.214531227118
1.04	0.214527155522
1.045	0.214593165961
1.05	0.214839469528
1.055	0.21480033137
1.06	0.214868200384
1.065	0.215054556939
1.07	0.215132351129
1.075	0.215104685315
1.08	0.215154945744
1.085	0.215223930534
1.09	0.215455731535
1.095	0.215494536631
1.1	0.21555278868
1.105	0.215636632296
1.11	0.215728132383
1.115	0.215824707687
1.12	0.215933740906
1.125	0.216060157614
1.13	0.216212104405
1.135	0.216383439998
1.14	0.216545537565
1.145	0.216609243905
1.15	0.216742470126
1.155	0.21686835498
1.16	0.216992713825
1.165	0.217115824129
1.17	0.217232857944
1.175	0.217174947894
1.18	0.217250052454
1.185	0.217410116217
1.19	0.217529345428
1.195	0.217646163015
1.2	0.217779152993
1.205	0.217938042663
1.21	0.218076383288
1.215	0.218207937148
1.22	0.218212591033
1.225	0.218313712562
1.23	0.218516285769
1.235	0.218668030793
1.24	0.21880727024
1.245	0.218844705599
1.25	0.218892614093
1.255	0.219112501997
1.26	0.219259020511
1.265	0.219339016994
1.27	0.219314087333
1.275	0.219560786224
1.28	0.219707280265
1.285	0.219583122834
1.29	0.219758711219
1.295	0.21986632197
1.3	0.21973899426
1.305	0.219970753914
1.31	0.220097628861
1.315	0.219966525565
1.32	0.220145778878
1.325	0.220243965519
1.33	0.220116085201
1.335	0.220344415524
1.34	0.220239439087
1.345	0.220477701048
1.35	0.220671355122
1.355	0.22058385193
1.36	0.220861493538
1.365	0.220769086835
1.37	0.221048318146
1.375	0.220945248785
1.38	0.221132948285
1.385	0.220974488739
1.39	0.221191419282
1.395	0.221072443839
1.4	0.221306655185
1.405	0.221198515722
1.41	0.221456071819
1.415	0.2213821288
1.42	0.22165324428
1.425	0.221568709329
1.43	0.2216019267
1.435	0.221884020045
1.44	0.221796702478
1.445	0.222078837046
1.45	0.221989809148
1.455	0.222029566328
1.46	0.222321973989
1.465	0.222233942355
1.47	0.222514994701
1.475	0.222425505063
1.48	0.222419787715
1.485	0.222689361881
1.49	0.222597935097
1.495	0.22261875117
1.5	0.222824631694
1.505	0.222859286216
1.51	0.22283524395
1.515	0.222828985552
1.52	0.223079129035
1.525	0.222976461613
1.53	0.222993690477
1.535	0.22314611449
1.54	0.223241960408
1.545	0.223206816934
1.55	0.223268605954
1.555	0.223369063752
1.56	0.223617221766
1.565	0.223555029725
1.57	0.223596195718
1.575	0.223653737956
1.58	0.22395811605
1.585	0.223908402111
1.59	0.223960329484
1.595	0.224022573171
1.6	0.224091751285
1.605	0.224166978433
1.61	0.224490497346
1.615	0.224421008085
1.62	0.224446685891
1.625	0.224478735664
1.63	0.224528225241
1.635	0.224585488352
1.64	0.224648185802
1.645	0.224716771661
1.65	0.225026378833
1.655	0.224950536445
1.66	0.224980107187
1.665	0.225027882073
1.67	0.225083389637
1.675	0.225143237392
1.68	0.22520632595
1.685	0.225271336805
1.69	0.22533796356
1.695	0.22540336181
1.7	0.225479223971
1.705	0.225552070847
1.71	0.225624860277
1.715	0.225698180181
1.72	0.225771432964
1.725	0.225844717065
1.73	0.225916662701
1.735	0.225977008992
1.74	0.226004414826
1.745	0.226053722351
1.75	0.226109289376
1.755	0.226168227869
1.76	0.2262294939
1.765	0.22629243725
1.77	0.226356002433
1.775	0.226416942985
1.78	0.226480396241
1.785	0.226545571202
1.79	0.226611761649
1.795	0.226678913267
1.8	0.226746748863
1.805	0.226814899618
1.81	0.226883395764
1.815	0.226952919939
1.82	0.226926244596
1.825	0.226962440591
1.83	0.227143309108
1.835	0.227252073831
1.84	0.227350205327
1.845	0.227441916573
1.85	0.227528364982
1.855	0.227608291169
1.86	0.227641130321
1.865	0.227396767758
1.87	0.227582862813
1.875	0.227660361268
1.88	0.227729130874
1.885	0.227793862386
1.89	0.227853751932
1.895	0.227751977085
1.9	0.227809322651
1.905	0.227940927426
1.91	0.228023182277
1.915	0.228095169051
1.92	0.228154321826
1.925	0.227963937967
1.93	0.228187126942
1.935	0.228287114804
1.94	0.22837022311
1.945	0.228441497357
1.95	0.228289732478
1.955	0.228570374658
1.96	0.22870262829
1.965	0.228803639116
1.97	0.228613264956
1.975	0.228878902661
1.98	0.229006251856
1.985	0.229106328661
1.99	0.22890793502
1.995	0.229156134407
2.0	0.229275015634
2.005	0.229362193992
2.01	0.229161251029
2.015	0.229426326643
2.02	0.229544071108
2.025	0.229347267372
2.03	0.229599919535
2.035	0.229727791113
2.04	0.229798767732
2.045	0.229569531268
2.05	0.2298159946
2.055	0.22991475198
2.06	0.229706309367
2.065	0.229964201107
2.07	0.230074114668
2.075	0.229870338511
2.08	0.230129243194
2.085	0.230246972942
2.09	0.230057594806
2.095	0.230342211062
2.1	0.230471884768
2.105	0.23026593765
2.11	0.230552514085
2.115	0.230671336148
2.12	0.230470902774
2.125	0.230758571767
2.13	0.230806616364
2.135	0.230707377957
2.14	0.23096695985
2.145	0.230765623013
2.15	0.231058771093
2.155	0.231183499023
2.16	0.230980817599
2.165	0.231276227165
2.17	0.231080300491
2.175	0.231372379805
2.18	0.231502057097
2.185	0.231284482322
2.19	0.231545941533
2.195	0.231333092904
2.2	0.231616060701
2.205	0.23151891366
2.21	0.231643093317
2.215	0.231817151507
2.22	0.231609957415
2.225	0.231900476241
2.23	0.23169739997
2.235	0.231988175187
2.24	0.231780656428
2.245	0.232051335639
2.25	0.231999452466
2.255	0.232059892313
2.26	0.23224678784
2.265	0.232051905367
2.27	0.232333798775
2.275	0.23213710485
2.28	0.232433755418
2.285	0.232234577305
2.29	0.232553474856
2.295	0.232366300476
2.3	0.232696265484
2.305	0.232495528285
2.31	0.232823662959
2.315	0.232621125519
2.32	0.232948734196
2.325	0.232745976679
2.33	0.233073855523
2.335	0.232870726629
2.34	0.233199397114
2.345	0.233012522421
2.35	0.233365012037
2.355	0.233164960248
2.36	0.233503349831
2.365	0.233311642062
2.37	0.233534130751
2.375	0.233515506478
2.38	0.233452252302
2.385	0.233791174057
2.39	0.233599282572
2.395	0.233935889031
2.4	0.233682087317
2.405	0.233988557743
2.41	0.233766046295
2.415	0.234070423941
2.42	0.23387520455
2.425	0.23384718551
2.43	0.234172846869
2.435	0.2339713469
2.44	0.234300443692
2.445	0.234086731495
2.45	0.234398848183
2.455	0.234146539787
2.46	0.23407907564
2.465	0.234367698852
2.47	0.234154597733
2.475	0.234439826301
2.48	0.234245980768
2.485	0.234208055649
2.49	0.23451679526
2.495	0.234316462717
