# Supplementary material for: A general mechanistic model enables predictions of the biological effectiveness of different qualities of radiation
Source: Sci Rep. 2017 Sep 7;7:10790. doi: 10.1038/s41598-017-10820-1 (PMC5589818; doi:10.1038/s41598-017-10820-1)
Supplement: Supplementary file 2 — Supplementary Dataset 1 [file 41598_2017_10820_MOESM2_ESM.zip › Data/Carbon Track Data/EnergyRange_Radial Energy_96MeV.csv]

# Value of 1 to indicate we must rescale to breaks
1
# Particle ID to identify what particle we use by Z. Taken from command line.
6
# Total LET value for curve
181.895319905
# Average energy deposit at a given range. Distances um; energies in keV
# Input file name: Radial Energy_96MeV.csv
# Written at: 2017-02-27 14:13:01.741000
# r	Energy
0.0	0.56615351218
0.005	0.881102235226
0.01	0.975205607659
0.015	1.03192752106
0.02	1.0704713975
0.025	1.10307802497
0.03	1.13239936262
0.035	1.15781879883
0.04	1.17951600408
0.045	1.19789138548
0.05	1.22678081715
0.055	1.24167138594
0.06	1.25659711382
0.065	1.27166073548
0.07	1.28552849707
0.075	1.29830834738
0.08	1.31014260521
0.085	1.32154450717
0.09	1.33299633046
0.095	1.34364393212
0.1	1.35392569113
0.105	1.36320681411
0.11	1.37270100959
0.115	1.38207062171
0.12	1.39084719958
0.125	1.39948690916
0.13	1.40776436304
0.135	1.41507446056
0.14	1.42219462754
0.145	1.42939219052
0.15	1.43633662477
0.155	1.44303209273
0.16	1.45005671637
0.165	1.45725323343
0.17	1.46419545368
0.175	1.47045776056
0.18	1.47589230517
0.185	1.48163313549
0.19	1.48716509999
0.195	1.49250931191
0.2	1.49780939503
0.205	1.50307755044
0.21	1.50794647882
0.215	1.51239647586
0.22	1.51714523459
0.225	1.52176519932
0.23	1.52660500358
0.235	1.53170516638
0.24	1.53593962017
0.245	1.54048172251
0.25	1.54466641165
0.255	1.54909261884
0.26	1.55375305409
0.265	1.55788102106
0.27	1.56157351671
0.275	1.56433028175
0.28	1.56741758796
0.285	1.57106997143
0.29	1.57448035451
0.295	1.57816144963
0.3	1.58117596935
0.305	1.5846152223
0.31	1.58845515026
0.315	1.59210634092
0.32	1.59567626796
0.325	1.5989665796
0.33	1.60228306476
0.335	1.60557990046
0.34	1.60847018303
0.345	1.6112815189
0.35	1.61408600584
0.355	1.61628313032
0.36	1.6188725457
0.365	1.62176737221
0.37	1.62441880236
0.375	1.62700748661
0.38	1.6295718245
0.385	1.63239553033
0.39	1.63556142993
0.395	1.6385202778
0.4	1.64082276574
0.405	1.64366137177
0.41	1.64597558024
0.415	1.64940453203
0.42	1.65234095227
0.425	1.65518279092
0.43	1.65808239416
0.435	1.6604802501
0.44	1.66285027559
0.445	1.66476303665
0.45	1.66654738638
0.455	1.66925083569
0.46	1.6711524677
0.465	1.67390798819
0.47	1.67589271365
0.475	1.6783877985
0.48	1.68018276974
0.485	1.68211519006
0.49	1.68484219001
0.495	1.68742971639
0.5	1.68985594971
0.505	1.69201174905
0.51	1.69377636679
0.515	1.69592040172
0.52	1.69812113286
0.525	1.69894191494
0.53	1.70149285507
0.535	1.70288155244
0.54	1.70583476517
0.545	1.70726817814
0.55	1.70884914186
0.555	1.71126058481
0.56	1.71277668029
0.565	1.71400211254
0.57	1.71558138043
0.575	1.71672857253
0.58	1.71813559576
0.585	1.71983951332
0.59	1.72196792761
0.595	1.72350909096
0.6	1.72487508658
0.605	1.72663418818
0.61	1.72832631979
0.615	1.72895177531
0.62	1.73117518859
0.625	1.73221238343
0.63	1.73349045807
0.635	1.73401681449
0.64	1.73612046135
0.645	1.73691144953
0.65	1.73868372417
0.655	1.7406145987
0.66	1.74162452757
0.665	1.74303177949
0.67	1.74457118968
0.675	1.74591149479
0.68	1.74693615817
0.685	1.74828358166
0.69	1.7492122313
0.695	1.75028036943
0.7	1.7513609048
0.705	1.75252992477
0.71	1.75363180177
0.715	1.75533494227
0.72	1.75682712365
0.725	1.75799953919
0.73	1.75876229489
0.735	1.75977635386
0.74	1.76136613496
0.745	1.76222195634
0.75	1.76300701728
0.755	1.76484692656
0.76	1.76505563183
0.765	1.76713284985
0.77	1.76748325199
0.775	1.76923420023
0.78	1.76929511087
0.785	1.77128636576
0.79	1.77154844185
0.795	1.77255367929
0.8	1.7745748406
0.805	1.77495527718
0.81	1.77585617943
0.815	1.77751613586
0.82	1.77839138798
0.825	1.77911590104
0.83	1.78009862835
0.835	1.78121090382
0.84	1.78259754297
0.845	1.78412525597
0.85	1.78492288694
0.855	1.78565301761
0.86	1.78659678314
0.865	1.78756391219
0.87	1.78809198982
0.875	1.78868704305
0.88	1.78931664973
0.885	1.79001272252
0.89	1.79038409543
0.895	1.79149193128
0.9	1.79251915635
0.905	1.79351446328
0.91	1.79443848491
0.915	1.79480296835
0.92	1.79538215602
0.925	1.79682578074
0.93	1.79773974714
0.935	1.7974719828
0.94	1.79821979061
0.945	1.79943143266
0.95	1.79972575005
0.955	1.80026738792
0.96	1.80161963995
0.965	1.80134690373
0.97	1.80307576347
0.975	1.80308701158
0.98	1.80423057735
0.985	1.80465350825
0.99	1.80564755908
0.995	1.80636584268
1.0	1.80726898995
1.005	1.80753577715
1.01	1.80942276628
1.015	1.80928315827
1.02	1.81101624937
1.025	1.81047027067
1.03	1.81080532193
1.035	1.81252525618
1.04	1.81230984555
1.045	1.81284546273
1.05	1.81464703836
1.055	1.81455785601
1.06	1.81506177506
1.065	1.81639929137
1.07	1.81731696801
1.075	1.81755257332
1.08	1.81814718369
1.085	1.81887537529
1.09	1.82054236473
1.095	1.82086544488
1.1	1.82111612533
1.105	1.82163553536
1.11	1.82222672185
1.115	1.82283383738
1.12	1.82311024267
1.125	1.82311830159
1.13	1.82362641192
1.135	1.82424757066
1.14	1.82491414897
1.145	1.82524991005
1.15	1.82590120708
1.155	1.82653597414
1.16	1.82717087202
1.165	1.82780774489
1.17	1.8284101694
1.175	1.82811768371
1.18	1.82842355102
1.185	1.82918817846
1.19	1.82983394842
1.195	1.83045223475
1.2	1.83097877646
1.205	1.83145750507
1.21	1.83199193689
1.215	1.83249284189
1.22	1.83239638281
1.225	1.83278704972
1.23	1.83367184407
1.235	1.83434640286
1.24	1.83496122483
1.245	1.83497633775
1.25	1.83513145607
1.255	1.83618323859
1.26	1.8364739827
1.265	1.83649964837
1.27	1.83622435619
1.275	1.83734827143
1.28	1.83798922732
1.285	1.8373822587
1.29	1.83872233501
1.295	1.83965119852
1.3	1.83909797334
1.305	1.84038755602
1.31	1.84129595183
1.315	1.84059411896
1.32	1.84165189463
1.325	1.84229229325
1.33	1.84157869393
1.335	1.84300787579
1.34	1.84246558842
1.345	1.84368466204
1.35	1.84441087108
1.355	1.8438781604
1.36	1.84532430437
1.365	1.84466834088
1.37	1.84623499403
1.375	1.84554559919
1.38	1.84681791222
1.385	1.84595010725
1.39	1.8473596646
1.395	1.84662185859
1.4	1.84809887315
1.405	1.84738859699
1.41	1.84880921788
1.415	1.84800427971
1.42	1.84926887357
1.425	1.84882981699
1.43	1.84891832266
1.435	1.85029178763
1.44	1.84967601354
1.445	1.8509520455
1.45	1.85014629904
1.455	1.85023325918
1.46	1.85155389821
1.465	1.85092177974
1.47	1.85219225026
1.475	1.85183549468
1.48	1.85165786881
1.485	1.85298535042
1.49	1.85259205553
1.495	1.85254795662
1.5	1.85359986913
1.505	1.85379760987
1.51	1.85356730439
1.515	1.85371739556
1.52	1.85506882997
1.525	1.85449677056
1.53	1.85457441213
1.535	1.8554611035
1.54	1.85599558608
1.545	1.85574037431
1.55	1.8560415603
1.555	1.85670339494
1.56	1.85792483213
1.565	1.85756785793
1.57	1.85774395806
1.575	1.85802547122
1.58	1.85952092155
1.585	1.85890324563
1.59	1.8587141207
1.595	1.85875137369
1.6	1.85887974469
1.605	1.8591052423
1.61	1.86043197868
1.615	1.8601298521
1.62	1.85987887078
1.625	1.85966157737
1.63	1.85963774763
1.635	1.85969062798
1.64	1.85979912301
1.645	1.86004684223
1.65	1.86113893775
1.655	1.86077099815
1.66	1.8604022461
1.665	1.86028491302
1.67	1.86026590071
1.675	1.86029810285
1.68	1.86036599454
1.685	1.86045565234
1.69	1.86056091381
1.695	1.86064510227
1.7	1.86063530119
1.705	1.86070318177
1.71	1.86080160304
1.715	1.86092021033
1.72	1.86105216349
1.725	1.86119611307
1.73	1.86134399914
1.735	1.86143285762
1.74	1.86138846304
1.745	1.86145049984
1.75	1.86154620718
1.755	1.86165975872
1.76	1.8617855297
1.765	1.86191837363
1.77	1.86204642272
1.775	1.86211391881
1.78	1.86184893942
1.785	1.86178286967
1.79	1.8617760095
1.795	1.86180216219
1.8	1.86184931083
1.805	1.8619093076
1.81	1.861973166
1.815	1.86201442531
1.82	1.86144101104
1.825	1.86122867221
1.83	1.86160809894
1.835	1.86177779444
1.84	1.86191816536
1.845	1.86204816146
1.85	1.86217255409
1.855	1.86228686886
1.86	1.86229738885
1.865	1.86141371711
1.87	1.86204924737
1.875	1.86231955444
1.88	1.86252081289
1.885	1.86269595441
1.89	1.86283261084
1.895	1.86232421025
1.9	1.8624119739
1.905	1.86288109398
1.91	1.86313909624
1.915	1.86334210065
1.92	1.86336089112
1.925	1.86262171598
1.93	1.86340845899
1.935	1.86372782348
1.94	1.86396282087
1.945	1.86402728467
1.95	1.86308379303
1.955	1.86378909299
1.96	1.86403627125
1.965	1.86416222964
1.97	1.86325284186
1.975	1.86406271012
1.98	1.86438026101
1.985	1.86458468936
1.99	1.86369006493
1.995	1.86450789174
2.0	1.86492478152
2.005	1.86510801574
2.01	1.86426936517
2.015	1.86519456384
2.02	1.86555230525
2.025	1.86477166044
2.03	1.86547035025
2.035	1.86594827952
2.04	1.86618751619
2.045	1.86529136199
2.05	1.86628024673
2.055	1.8666326015
2.06	1.86570436288
2.065	1.86671348444
2.07	1.86710154431
2.075	1.86617597196
2.08	1.86715709294
2.085	1.86754615994
2.09	1.86642052635
2.095	1.86724483182
2.1	1.86754266988
2.105	1.86656699721
2.11	1.86750481586
2.115	1.86777584412
2.12	1.86689202458
2.125	1.86784689245
2.13	1.86780753892
2.135	1.86738073812
2.14	1.86806392949
2.145	1.86711952257
2.15	1.86802420417
2.155	1.86829002699
2.16	1.86743819398
2.165	1.86837476606
2.17	1.86751521324
2.175	1.86842637129
2.18	1.86876284878
2.185	1.86782020595
2.19	1.86853794334
2.195	1.8675827837
2.2	1.86843976847
2.205	1.867974069
2.21	1.86820521775
2.215	1.86870376166
2.22	1.86782979314
2.225	1.86874778904
2.23	1.86787981981
2.235	1.86881642254
2.24	1.86807387204
2.245	1.8689630105
2.25	1.86871990832
2.255	1.86884097922
2.26	1.86940031507
2.265	1.86865994501
2.27	1.86958385109
2.275	1.86874008478
2.28	1.86973221652
2.285	1.86882178396
2.29	1.86938160804
2.295	1.86811007235
2.3	1.86863674984
2.305	1.86768179964
2.31	1.86832095818
2.315	1.86743250704
2.32	1.86811916371
2.325	1.86726879114
2.33	1.86798595767
2.335	1.8671581438
2.34	1.86789455607
2.345	1.86708968413
2.35	1.86786464539
2.355	1.86707649365
2.36	1.86781527155
2.365	1.86710212657
2.37	1.86749800483
2.375	1.86731851762
2.38	1.86699914157
2.385	1.86769542512
2.39	1.86701182525
2.395	1.86780498491
2.4	1.86695621111
2.405	1.86772269048
2.41	1.86693309404
2.415	1.86764218221
2.42	1.8670064074
2.425	1.86679695166
2.43	1.8675674268
2.435	1.86685902486
2.44	1.86769544382
2.445	1.8669442235
2.45	1.86771892603
2.455	1.86699919857
2.46	1.86674712624
2.465	1.86756861769
2.47	1.86683235612
2.475	1.86761336025
2.48	1.86696874764
2.485	1.86675589616
2.49	1.86761441034
2.495	1.86689871272
