# Supplementary material for: A general mechanistic model enables predictions of the biological effectiveness of different qualities of radiation
Source: Sci Rep. 2017 Sep 7;7:10790. doi: 10.1038/s41598-017-10820-1 (PMC5589818; doi:10.1038/s41598-017-10820-1)
Supplement: Supplementary file 2 — Supplementary Dataset 1 [file 41598_2017_10820_MOESM2_ESM.zip › Data/CarbonData.txt]

#Index	Reference	Cell line	Observed Xray MID	Observed Xray D10	Observed Particle MID	Observed Particle D10	Time	LETd	Particle	GBP/Cell	Chromosomes	Repair Defect (0=Normal, 1=NHEJ Defect, 2=HR Defect)	G1 Arrest (1/0)	Phase (G1=0, S=1, G2=2, Asynchronous=-1)
0	blakely79	T1	3.208816976	6.015923458	2.563700642	5.457665185	0	11	6	3.05	46	0	0	-1
1	blakely79	T1	3.208816976	6.015923458	2.406667894	4.930978958	0	13	6	3.05	46	0	0	-1
2	blakely79	T1	3.208816976	6.015923458	2.618478302	5.320137999	0	16	6	3.05	46	0	0	-1
3	blakely79	T1	3.208816976	6.015923458	1.956967402	4.201375722	0	23	6	3.05	46	0	0	-1
4	blakely79	T1	3.208816976	6.015923458	1.999622327	4.176309788	0	30	6	3.05	46	0	0	-1
5	blakely79	T1	3.208816976	6.015923458	1.622565075	3.358675449	0	40	6	3.05	46	0	0	-1
6	blakely79	T1	3.208816976	6.015923458	1.062328904	2.365882208	0	85	6	3.05	46	0	0	-1
7	blakely79	T1	3.208816976	6.015923458	1.06334976	2.314976261	0	124	6	3.05	46	0	0	-1
8	tsuboi98	NB1RGB	1.789952609	3.667109512	1.312607151	2.958706183	0	20	6	3.05	46	0	1	-1
9	tsuboi98	NB1RGB	1.789952609	3.667109512	1.205745334	2.755031627	0	40	6	3.05	46	0	1	-1
10	tsuboi98	NB1RGB	1.789952609	3.667109512	0.739498119	1.698327625	0	81	6	3.05	46	0	1	-1
11	tsuboi98	NB1RGB	1.789952609	3.667109512	0.68750502	1.577599931	0	105	6	3.05	46	0	1	-1
12	tsuboi98	ONS-76	2.435602956	4.763768776	1.16992434	2.654036802	0	20	6	3.05	46	0	0	-1
13	tsuboi98	ONS-76	2.435602956	4.763768776	1.053004381	2.411681019	0	40	6	3.05	46	0	0	-1
14	tsuboi98	ONS-76	2.435602956	4.763768776	0.761661358	1.748681714	0	81	6	3.05	46	0	0	-1
15	tsuboi98	ONS-76	2.435602956	4.763768776	0.744258373	1.710272957	0	105	6	3.05	46	0	0	-1
16	tsuboi98	A-172	1.744115916	3.698944231	1.018632461	2.301944912	0	20	6	3.05	46	0	1	-1
17	tsuboi98	A-172	1.744115916	3.698944231	0.915182986	2.092994919	0	40	6	3.05	46	0	1	-1
18	tsuboi98	A-172	1.744115916	3.698944231	0.654933927	1.505182354	0	81	6	3.05	46	0	1	-1
19	tsuboi98	A-172	1.744115916	3.698944231	0.516115714	1.186988109	0	105	6	3.05	46	0	1	-1
20	tsuboi98	U251MG	3.509825658	6.189267959	1.707812965	3.750737693	0	20	6	3.05	46	0	0	-1
21	tsuboi98	U251MG	3.509825658	6.189267959	1.330549624	3.00792254	0	40	6	3.05	46	0	0	-1
22	tsuboi98	U251MG	3.509825658	6.189267959	0.870412788	1.997780538	0	81	6	3.05	46	0	0	-1
23	tsuboi98	U251MG	3.509825658	6.189267959	0.886543323	2.029368351	0	105	6	3.05	46	0	0	-1
24	tsuchida98	A172	1.832380408	3.654092168	1.027139063	2.338112119	0	20	6	3.05	46	0	1	-1
25	tsuchida98	A172	1.832380408	3.654092168	1.00620361	2.212201673	0	40	6	3.05	46	0	1	-1
26	tsuchida98	A172	1.832380408	3.654092168	0.981276571	1.924270629	0	80	6	3.05	46	0	1	-1
27	weyrather99	V79	4.081772438	7.790659496	2.740926278	5.689725566	0	13.7	6	2.7	22	0	0	-1
28	weyrather99	V79	4.081772438	7.790659496	2.789468276	5.769612178	0	16.8	6	2.7	22	0	0	-1
29	weyrather99	V79	4.081772438	7.790659496	2.299622846	4.987361328	0	32.4	6	2.7	22	0	0	-1
30	weyrather99	V79	4.081772438	7.790659496	1.007468834	2.279149554	0	153.5	6	2.7	22	0	0	-1
31	weyrather99	V79	4.081772438	7.790659496	1.082251082	2.491975209	0	275.1	6	2.7	22	0	0	-1
32	weyrather99	V79	4.081772438	7.790659496	1.361122468	3.039546506	0	339.1	6	2.7	22	0	0	-1
33	weyrather99	V79	4.081772438	7.790659496	1.729293036	3.917036795	0	482.7	6	2.7	22	0	0	-1
34	weyrather99	CHO-K1	3.051809789	6.449866446	1.942347294	4.251808662	0	13.7	6	2.7	22	0	0	-1
35	weyrather99	CHO-K1	3.051809789	6.449866446	1.970217425	4.217747671	0	16.8	6	2.7	22	0	0	-1
36	weyrather99	CHO-K1	3.051809789	6.449866446	1.515530242	3.476223921	0	32.4	6	2.7	22	0	0	-1
37	weyrather99	CHO-K1	3.051809789	6.449866446	0.798610434	1.740256994	0	103	6	2.7	22	0	0	-1
38	weyrather99	CHO-K1	3.051809789	6.449866446	0.657894737	1.514858614	0	153.5	6	2.7	22	0	0	-1
39	weyrather99	CHO-K1	3.051809789	6.449866446	0.866215226	1.987033281	0	275.1	6	2.7	22	0	0	-1
40	weyrather99	CHO-K1	3.051809789	6.449866446	1.079877764	2.438141044	0	339.1	6	2.7	22	0	0	-1
41	weyrather99	CHO-K1	3.051809789	6.449866446	1.333868841	3.027423208	0	482.7	6	2.7	22	0	0	-1
42	weyrather99	xrs5	0.581395349	1.338712263	0.280898876	0.646676096	0	13.7	6	2.7	22	1	0	-1
43	weyrather99	xrs5	0.581395349	1.338712263	0.364963504	0.840359523	0	32.4	6	2.7	22	1	0	-1
44	weyrather99	xrs5	0.581395349	1.338712263	0.392156863	0.902974546	0	153.5	6	2.7	22	1	0	-1
45	weyrather99	xrs5	0.581395349	1.338712263	0.432293301	0.977872146	0	275.1	6	2.7	22	1	0	-1
46	weyrather99	xrs5	0.581395349	1.338712263	0.534759358	1.231328927	0	339.1	6	2.7	22	1	0	-1
47	weyrather99	xrs5	0.581395349	1.338712263	0.617283951	1.421348823	0	482.7	6	2.7	22	1	0	-1
48	furusawa00	V79	3.421273499	7.074298893	2.731840162	5.631295364	0	22.5	6	2.7	22	0	0	-1
49	furusawa00	V79	3.421273499	7.074298893	2.286778637	4.79931549	0	30	6	2.7	22	0	0	-1
50	furusawa00	V79	3.421273499	7.074298893	1.864008335	4.06976156	0	31	6	2.7	22	0	0	-1
51	furusawa00	V79	3.421273499	7.074298893	1.548603318	3.01018694	0	40.1	6	2.7	22	0	0	-1
52	furusawa00	V79	3.421273499	7.074298893	1.455921026	3.280098823	0	40.6	6	2.7	22	0	0	-1
53	furusawa00	V79	3.421273499	7.074298893	1.123850156	2.560211971	0	50.3	6	2.7	22	0	0	-1
54	furusawa00	V79	3.421273499	7.074298893	1.385289515	2.990405371	0	57.6	6	2.7	22	0	0	-1
55	furusawa00	V79	3.421273499	7.074298893	1.223074958	2.649832503	0	60	6	2.7	22	0	0	-1
56	furusawa00	V79	3.421273499	7.074298893	0.939590732	2.149797195	0	78.5	6	2.7	22	0	0	-1
57	furusawa00	V79	3.421273499	7.074298893	1.031922309	2.260163605	0	80.6	6	2.7	22	0	0	-1
58	furusawa00	V79	3.421273499	7.074298893	0.93490563	2.110004451	0	88	6	2.7	22	0	0	-1
59	furusawa00	V79	3.421273499	7.074298893	0.861578531	1.949936593	0	102	6	2.7	22	0	0	-1
60	furusawa00	V79	3.421273499	7.074298893	0.737829155	1.689984881	0	117	6	2.7	22	0	0	-1
61	furusawa00	V79	3.421273499	7.074298893	0.895531723	2.049924855	0	127	6	2.7	22	0	0	-1
62	furusawa00	V79	3.421273499	7.074298893	0.67704807	1.558960794	0	137	6	2.7	22	0	0	-1
63	furusawa00	V79	3.421273499	7.074298893	0.691562932	1.589935022	0	142	6	2.7	22	0	0	-1
64	furusawa00	V79	3.421273499	7.074298893	0.755857899	1.739969459	0	206	6	2.7	22	0	0	-1
65	furusawa00	V79	3.421273499	7.074298893	0.939849624	2.160136768	0	232	6	2.7	22	0	0	-1
66	furusawa00	V79	3.421273499	7.074298893	0.934579439	2.149789062	0	255	6	2.7	22	0	0	-1
67	furusawa00	V79	3.421273499	7.074298893	0.857812518	1.94987397	0	276	6	2.7	22	0	0	-1
68	furusawa00	V79	3.421273499	7.074298893	0.934579439	2.149789062	0	360	6	2.7	22	0	0	-1
69	furusawa00	V79	3.421273499	7.074298893	1.184834123	2.72818139	0	432	6	2.7	22	0	0	-1
70	furusawa00	V79	3.421273499	7.074298893	1.19474313	2.750094135	0	493	6	2.7	22	0	0	-1
71	furusawa00	V79	3.421273499	7.074298893	1.283697048	2.955821685	0	502	6	2.7	22	0	0	-1
72	furusawa00	HSG	1.980497254	4.082198218	1.980065174	3.709910308	0	22.5	6	3.05	46	0	0	-1
73	furusawa00	HSG	1.980497254	4.082198218	1.572581474	3.300454417	0	30	6	3.05	46	0	0	-1
74	furusawa00	HSG	1.980497254	4.082198218	1.587880691	3.219869361	0	30.3	6	3.05	46	0	0	-1
75	furusawa00	HSG	1.980497254	4.082198218	1.37664891	2.879991517	0	30.6	6	3.05	46	0	0	-1
76	furusawa00	HSG	1.980497254	4.082198218	1.045085944	2.250120678	0	40.2	6	3.05	46	0	0	-1
77	furusawa00	HSG	1.980497254	4.082198218	1.02186378	2.24981186	0	42.5	6	3.05	46	0	0	-1
78	furusawa00	HSG	1.980497254	4.082198218	0.819142631	1.859931899	0	50	6	3.05	46	0	0	-1
79	furusawa00	HSG	1.980497254	4.082198218	0.831359599	1.839996231	0	54.5	6	3.05	46	0	0	-1
80	furusawa00	HSG	1.980497254	4.082198218	0.679278828	1.560029151	0	80.6	6	3.05	46	0	0	-1
81	furusawa00	HSG	1.980497254	4.082198218	0.591268809	1.360016958	0	88	6	3.05	46	0	0	-1
82	furusawa00	HSG	1.980497254	4.082198218	0.525618752	1.210037387	0	137	6	3.05	46	0	0	-1
83	furusawa00	HSG	1.980497254	4.082198218	0.663570007	1.527926405	0	144	6	3.05	46	0	0	-1
84	furusawa00	HSG	1.980497254	4.082198218	0.573374205	1.320005022	0	147	6	3.05	46	0	0	-1
85	furusawa00	HSG	1.980497254	4.082198218	0.582256551	1.340038138	0	199	6	3.05	46	0	0	-1
86	furusawa00	HSG	1.980497254	4.082198218	0.702740689	1.618120234	0	247	6	3.05	46	0	0	-1
87	furusawa00	HSG	1.980497254	4.082198218	0.612369871	1.410033737	0	267	6	3.05	46	0	0	-1
88	furusawa00	HSG	1.980497254	4.082198218	0.796178344	1.83006856	0	333	6	3.05	46	0	0	-1
89	furusawa00	HSG	1.980497254	4.082198218	0.803212851	1.849465938	0	360	6	3.05	46	0	0	-1
90	furusawa00	HSG	1.980497254	4.082198218	0.930232558	2.141939621	0	467	6	3.05	46	0	0	-1
91	furusawa00	HSG	1.980497254	4.082198218	0.966183575	2.219958336	0	493	6	3.05	46	0	0	-1
92	furusawa00	HSG	1.980497254	4.082198218	1.083423619	2.494675074	0	502	6	3.05	46	0	0	-1
93	furusawa00	T1	3.417316981	6.018518813	1.947417897	3.939608047	0	21.8	6	3.05	46	0	0	-1
94	furusawa00	T1	3.417316981	6.018518813	2.219881804	4.19117211	0	21.8	6	3.05	46	0	0	-1
95	furusawa00	T1	3.417316981	6.018518813	1.377876701	2.840216746	0	39.7	6	3.05	46	0	0	-1
96	furusawa00	T1	3.417316981	6.018518813	1.796507812	3.490196159	0	39.8	6	3.05	46	0	0	-1
97	furusawa00	T1	3.417316981	6.018518813	1.381548081	2.689881244	0	61.5	6	3.05	46	0	0	-1
98	furusawa00	T1	3.417316981	6.018518813	0.913768246	1.890047605	0	80.4	6	3.05	46	0	0	-1
99	furusawa00	T1	3.417316981	6.018518813	0.844290123	1.660059624	0	109	6	3.05	46	0	0	-1
100	furusawa00	T1	3.417316981	6.018518813	0.822743476	1.73002361	0	144	6	3.05	46	0	0	-1
101	furusawa00	T1	3.417316981	6.018518813	0.723399327	1.530015396	0	252	6	3.05	46	0	0	-1
102	suzuki00	NB1RGB	1.72944288	3.708736619	1.459501448	3.215354599	0	13.3	6	3.05	46	0	1	-1
103	suzuki00	HFL-III	1.700583046	3.605877584	1.423132135	3.084256179	0	13.3	6	3.05	46	0	1	-1
104	suzuki00	LC-1sq	1.754453182	3.40132137	1.503281765	3.223123606	0	13.3	6	3.05	46	0	0	-1
105	suzuki00	A-549	3.459415253	6.368263855	2.559286189	5.169187863	0	13.3	6	3.05	46	0	0	-1
106	suzuki00	C32TG	2.46253556	5.072770006	2.092942756	4.437214547	0	13.3	6	3.05	46	0	1	-1
107	suzuki00	Marcus	2.716818652	5.357379987	2.026223126	4.182201609	0	13.3	6	3.05	46	0	1	-1
108	suzuki00	U-251MGKO	3.173201415	5.433260688	2.360516306	4.342598677	0	13.3	6	3.05	46	0	0	-1
109	suzuki00	SK-MG-1	3.003824135	5.64271052	2.405782724	4.821675141	0	13.3	6	3.05	46	0	1	-1
110	suzuki00	KNS-89	2.681249127	4.772208923	2.240571301	4.160791528	0	13.3	6	3.05	46	0	0	-1
111	suzuki00	KS-1	1.214350494	2.738419092	1.047558603	2.383340131	0	13.3	6	3.05	46	0	1	-1
112	suzuki00	A-172	1.71686397	3.542674818	1.124866916	2.567601552	0	13.3	6	3.05	46	0	1	-1
113	suzuki00	ONS-76	2.488161311	4.552797146	1.889576891	3.571459394	0	13.3	6	3.05	46	0	0	-1
114	suzuki00	KNS-60	3.732164187	6.600758812	2.55153421	4.996740213	0	13.3	6	3.05	46	0	0	-1
115	suzuki00	Becker	4.241002452	8.207170056	3.782612658	7.469453372	0	13.3	6	3.05	46	0	0	-1
116	suzuki00	T98G	3.51900035	6.413505977	2.680187817	5.054558063	0	13.3	6	3.05	46	0	0	-1
117	suzuki00	SF126	2.314992763	4.572112176	1.745430889	3.689638457	0	13.3	6	3.05	46	0	1	-1
118	suzuki00	NB1RGB	1.72944288	3.708736619	0.642673522	1.479810471	0	77.1	6	3.05	46	0	1	-1
119	suzuki00	HFL-III	1.700583046	3.605877584	0.615763547	1.417847964	0	77.1	6	3.05	46	0	1	-1
120	suzuki00	LC-1sq	1.754453182	3.40132137	0.650651269	1.484075197	0	77.1	6	3.05	46	0	0	-1
121	suzuki00	A-549	3.459415253	6.368263855	1.200226313	2.676818876	0	77.1	6	3.05	46	0	0	-1
122	suzuki00	C32TG	2.46253556	5.072770006	0.869410579	1.993752711	0	77.1	6	3.05	46	0	1	-1
123	suzuki00	Marcus	2.716818652	5.357379987	1.030238083	2.220100122	0	77.1	6	3.05	46	0	1	-1
124	suzuki00	U-251MGKO	3.173201415	5.433260688	1.217304868	2.46716096	0	13.3	6	3.05	46	0	0	-1
125	suzuki00	SK-MG-1	3.003824135	5.64271052	1.156102335	2.459352816	0	77.1	6	3.05	46	0	1	-1
126	suzuki00	KNS-89	2.681249127	4.772208923	1.09381494	2.319123772	0	77.1	6	3.05	46	0	0	-1
127	suzuki00	KS-1	1.214350494	2.738419092	0.494559842	1.138766119	0	77.1	6	3.05	46	0	1	-1
128	suzuki00	A-172	1.71686397	3.542674818	0.525486075	1.209976402	0	77.1	6	3.05	46	0	1	-1
129	suzuki00	ONS-76	2.488161311	4.552797146	0.842140901	1.701633519	0	77.1	6	3.05	46	0	0	-1
130	suzuki00	KNS-60	3.732164187	6.600758812	1.110850506	2.506203247	0	77.1	6	3.05	46	0	0	-1
131	suzuki00	Becker	4.241002452	8.207170056	1.884980433	3.854488239	0	77.1	6	3.05	46	0	0	-1
132	suzuki00	T98G	3.51900035	6.413505977	1.53077461	3.198596146	0	77.1	6	3.05	46	0	0	-1
133	suzuki00	SF126	2.314992763	4.572112176	0.957395598	2.129304781	0	77.1	6	3.05	46	0	1	-1
134	tsuruoka05	NB1RGB	1.543993151	3.441219063	0.884173298	2.035884256	0	38	6	3.05	46	0	1	-1
135	tsuruoka05	NB1RGB	1.543993151	3.441219063	0.853970965	1.966340814	0	55	6	3.05	46	0	1	-1
136	tsuruoka05	NB1RGB	1.543993151	3.441219063	0.435729847	1.003305051	0	84	6	3.05	46	0	1	-1
137	tsuruoka05	NB1RGB	1.543993151	3.441219063	0.44603033	1.027022789	0	91	6	3.05	46	0	1	-1
138	tsuruoka05	NB1RGB	1.543993151	3.441219063	0.454338937	1.046154063	0	94	6	3.05	46	0	1	-1
139	tsuruoka05	NB1RGB	1.543993151	3.441219063	0.367242012	0.845605983	0	98	6	3.05	46	0	1	-1
140	tsuruoka05	NB1RGB	1.543993151	3.441219063	1.34589502	3.09903781	0	13	6	3.05	46	0	1	-1
141	tsuruoka05	NB1RGB	1.543993151	3.441219063	1.18623962	2.731417667	0	19	6	3.05	46	0	1	-1
142	tsuruoka05	NB1RGB	1.543993151	3.441219063	1.037344398	2.388573748	0	38	6	3.05	46	0	1	-1
143	tsuruoka05	NB1RGB	1.543993151	3.441219063	0.782472613	1.801709775	0	54	6	3.05	46	0	1	-1
144	tsuruoka05	NB1RGB	1.543993151	3.441219063	0.619962802	1.427517107	0	64	6	3.05	46	0	1	-1
145	tsuruoka05	NB1RGB	1.543993151	3.441219063	0.568181818	1.308286985	0	73	6	3.05	46	0	1	-1
146	tsuruoka05	NB1RGB	1.543993151	3.441219063	0.452898551	1.042837452	0	76	6	3.05	46	0	1	-1
147	tsuruoka05	NB1RGB	1.543993151	3.441219063	0.474383302	1.092307919	0	80	6	3.05	46	0	1	-1
148	belli08	HF19	1.5625	3.597789208	0.584795322	1.34654099	0	39	6	3.05	46	0	1	-1
149	belli08	HF19	1.5625	3.597789208	0.826446281	1.902962887	0	94	6	3.05	46	0	1	-1
150	belli08	HF19	1.5625	3.597789208	1.19047619	2.74117273	0	222	6	3.05	46	0	1	-1
151	belli08	HF19	1.5625	3.597789208	1.162790698	2.677424527	0	303	6	3.05	46	0	1	-1
152	belli08	M/10	1.967972717	4.017256922	1.252273757	2.706209116	0	13	6	3.05	46	0	1	-1
153	belli08	M/10	1.967972717	4.017256922	1.221273159	2.591772638	0	24	6	3.05	46	0	1	-1
154	belli08	M/10	1.967972717	4.017256922	0.787401575	1.813059128	0	39	6	3.05	46	0	1	-1
155	belli08	M/10	1.967972717	4.017256922	0.434782609	1.001123953	0	94	6	3.05	46	0	1	-1
156	belli08	M/10	1.967972717	4.017256922	0.546448087	1.25824322	0	222	6	3.05	46	0	1	-1
157	belli08	M/10	1.967972717	4.017256922	0.523560209	1.205541934	0	303	6	3.05	46	0	1	-1
158	belli08	SCC25	1.587301587	3.654896973	1.515151515	3.488765292	0	13	6	3.05	46	0	1	-1
159	belli08	SCC25	1.587301587	3.654896973	1.449275362	3.337079845	0	24	6	3.05	46	0	1	-1
160	belli08	SCC25	1.587301587	3.654896973	0.398406375	0.917364579	0	94	6	3.05	46	0	1	-1
161	belli08	SCC25	1.587301587	3.654896973	1.075268817	2.475897949	0	222	6	3.05	46	0	1	-1
162	belli08	SCC25	1.587301587	3.654896973	1.149425287	2.646649532	0	303	6	3.05	46	0	1	-1
163	belli08	SQ20B	4.160569207	8.706248982	3.359920706	7.045459943	0	13	6	3.05	46	0	0	-1
164	belli08	SQ20B	4.160569207	8.706248982	3.220663099	6.415835702	0	24	6	3.05	46	0	0	-1
165	belli08	SQ20B	4.160569207	8.706248982	1.787535378	3.891120691	0	39	6	3.05	46	0	0	-1
166	belli08	SQ20B	4.160569207	8.706248982	0.980392157	2.257436366	0	94	6	3.05	46	0	0	-1
167	belli08	SQ20B	4.160569207	8.706248982	1.369863014	3.154226155	0	222	6	3.05	46	0	0	-1
168	belli08	SQ20B	4.160569207	8.706248982	1.388888889	3.198034851	0	303	6	3.05	46	0	0	-1
169	belli08	V79	3.261306662	6.650044084	2.735999437	5.759940845	0	13	6	2.7	22	0	0	-1
170	belli08	V79	3.261306662	6.650044084	2.477526129	5.318277418	0	24	6	2.7	22	0	0	-1
171	belli08	V79	3.261306662	6.650044084	0.729927007	1.680719046	0	94	6	2.7	22	0	0	-1
172	belli08	V79	3.261306662	6.650044084	0.909090909	2.093259175	0	222	6	2.7	22	0	0	-1
173	belli08	V79	3.261306662	6.650044084	1.282051282	2.952032171	0	303	6	2.7	22	0	0	-1
174	belli08	M/10	1.967972717	4.017256922	1.211226989	2.575769202	0	40	6	3.05	46	0	1	-1
175	belli08	M/10	1.967972717	4.017256922	0.87828036	1.935472502	0	75	6	3.05	46	0	1	-1
176	belli08	SCC25	1.587301587	3.654896973	1.063829787	2.44955861	0	40	6	3.05	46	0	1	-1
177	belli08	SCC25	1.587301587	3.654896973	1.030927835	2.373799065	0	50	6	3.05	46	0	1	-1
178	belli08	SCC25	1.587301587	3.654896973	0.952380952	2.192938184	0	75	6	3.05	46	0	1	-1
179	belli08	SQ20B	4.160569207	8.706248982	2.230470679	4.440001354	0	40	6	3.05	46	0	0	-1
180	belli08	SQ20B	4.160569207	8.706248982	2.103893913	4.475124399	0	50	6	3.05	46	0	0	-1
181	belli08	SQ20B	4.160569207	8.706248982	1.553875291	3.388916413	0	75	6	3.05	46	0	0	-1
182	belli08	V79	3.261306662	6.650044084	1.61943706	3.5868452	0	40	6	2.7	22	0	0	-1
183	belli08	V79	3.261306662	6.650044084	1.485528301	3.351266269	0	50	6	2.7	22	0	0	-1
184	belli08	V79	3.261306662	6.650044084	1.126719752	2.553564571	0	75	6	2.7	22	0	0	-1
185	bird75	V79	3.142727428	6.818669854	0.784349685	1.769700809	0	191	6	2.7	22	0	0	-1
186	vneubeck09	RAT-1	3.275492133	6.641724341	2.951802452	6.008054625	0	13.3	6	2.75	42	0	0	-1
187	vneubeck09	RAT-1	3.275492133	6.641724341	2.364439469	4.988260138	0	26	6	2.75	42	0	0	-1
188	vneubeck09	RAT-1	3.275492133	6.641724341	0.808407437	1.861426914	0	163	6	2.75	42	0	0	-1
189	vneubeck09	IEC-6	2.28849343	5.004534457	2.123089161	4.821445161	0	13.3	6	2.75	42	0	1	-1
190	vneubeck09	IEC-6	2.28849343	5.004534457	1.740720111	3.977894024	0	26	6	2.75	42	0	1	-1
191	vneubeck09	IEC-6	2.28849343	5.004534457	0.554323725	1.276377546	0	163	6	2.75	42	0	1	-1
192	combs09	U87-MG	3.224761035	6.533784205	1.19047619	2.74117273	0	103	6	3.05	46	0	1	-1
193	combs09	U87-MG	3.224761035	6.533784205	0.689655172	1.587989719	0	170	6	3.05	46	0	1	-1
194	combs09	LN229	2.128980505	4.32986242	0.763358779	1.757698544	0	103	6	3.05	46	0	1	-1
195	combs09	LN229	2.128980505	4.32986242	0.462962963	1.066011617	0	170	6	3.05	46	0	1	-1
196	kitajima10	AT1OS	0.423728814	0.97567165	0.321027287	0.739192646	0	24	6	3.05	46	3	1	0
197	kitajima10	AT1OS	0.423728814	0.97567165	0.26652452	0.613695387	0	40	6	3.05	46	3	1	0
198	kitajima10	AT1OS	0.423728814	0.97567165	0.264830508	0.609794781	0	50	6	3.05	46	3	1	0
199	kitajima10	AT1OS	0.423728814	0.97567165	0.282485876	0.650447766	0	60	6	3.05	46	3	1	0
200	yang85	C3H10T1/2	2.097577572	4.569189572	1.9805004	4.409480812	0	10.5	6	2.65	40	0	1	-1
201	miller95	C3H10T1/2	2.876247735	5.529047688	0.561797753	1.293587131	0	265	6	2.65	40	0	1	-1
202	czub08	CHO	3.555274998	7.290873219	1.233485346	2.749446234	0	438	6	2.7	22	0	0	-1
203	czub08	CHO	3.555274998	7.290873219	1.495313825	3.415512269	0	576	6	2.7	22	0	0	-1
204	kamlah11	A549	2.373435469	5.098159147	0.750187547	1.727370662	0	168	6	3.05	46	0	0	-1
205	aoki00	V79	3.419691753	6.999140946	3.523681828	6.633961222	0	13	6	2.7	22	0	0	-1
206	aoki00	V79	3.419691753	6.999140946	2.154023102	4.730114834	0	30	6	2.7	22	0	0	-1
207	aoki00	V79	3.419691753	6.999140946	1.249853264	2.749470142	0	60	6	2.7	22	0	0	-1
208	aoki00	V79	3.419691753	6.999140946	0.988142292	2.275281712	0	110	6	2.7	22	0	0	-1
209	aoki00	V79	3.419691753	6.999140946	0.957854406	2.205541277	0	152	6	2.7	22	0	0	-1
210	aoki00	V79	3.419691753	6.999140946	1.402524544	3.229432108	0	237	6	2.7	22	0	0	-1
211	han98	SHE	2.07145766	4.519015698	1.605613628	3.558857734	0	13	6	2.7	22	0	1	-1
212	han98	SHE	2.07145766	4.519015698	1.05374078	2.426327811	0	50	6	2.7	22	0	1	-1
213	han98	SHE	2.07145766	4.519015698	0.784313725	1.805949093	0	100	6	2.7	22	0	1	-1
214	hamada10	H1299	4.169975683	7.429920989	3.477265208	6.75149914	0	13	6	3.05	46	0	0	-1
215	hamada10	H1299	4.169975683	7.429920989	2.767877003	5.233225145	0	30	6	3.05	46	0	0	-1
216	hamada10	H1299	4.169975683	7.429920989	1.938826004	4.153073972	0	70	6	3.05	46	0	0	-1
217	hamada10	H1299	4.169975683	7.429920989	1.511967813	3.163442366	0	100	6	3.05	46	0	0	-1
218	hirayama09	V79	3.252300006	6.304103093	3.105590062	7.150885382	0	20	6	2.7	22	0	0	-1
219	curtis82	R-1	2.661433966	5.06880471	1.78290951	3.79412017	0	11	6	2.75	42	0	1	-1
220	curtis82	R-1	2.661433966	5.06880471	1.606316665	3.626652812	0	16	6	2.75	42	0	1	-1
221	curtis82	R-1	2.661433966	5.06880471	1.504409424	3.409374676	0	30.5	6	2.75	42	0	1	-1
222	curtis82	R-1	2.661433966	5.06880471	1.499907057	3.220443164	0	36	6	2.75	42	0	1	-1
223	curtis82	R-1	2.661433966	5.06880471	1.531609752	3.270891978	0	38	6	2.75	42	0	1	-1
224	curtis82	R-1	2.661433966	5.06880471	1.345133672	2.985295653	0	46	6	2.75	42	0	1	-1
225	curtis82	R-1	2.661433966	5.06880471	1.409712172	3.061862503	0	52.5	6	2.75	42	0	1	-1
226	curtis82	R-1	2.661433966	5.06880471	1.651124733	3.53639468	0	64	6	2.75	42	0	1	-1
227	curtis82	R-1	2.661433966	5.06880471	1.185987601	2.658045268	0	75	6	2.75	42	0	1	-1
228	curtis82	R-1	2.661433966	5.06880471	1.058980741	2.399108396	0	90	6	2.75	42	0	1	-1
229	curtis82	R-1	2.661433966	5.06880471	1.168305101	2.622497301	0	95	6	2.75	42	0	1	-1
230	boehrnsen02	V79	4.245967427	7.904107378	2.417805838	4.974120123	0	27.5	6	2.7	22	0	0	-1
231	boehrnsen02	V79	4.245967427	7.904107378	1.337281766	2.930621582	0	153	6	2.7	22	0	0	-1
232	fournier01	AG1522B	1.731124389	3.804856731	0.724112962	1.667331711	0	153.5	6	3.05	46	0	1	-1
233	fournier01	AG1522B	1.731124389	3.804856731	1.540719807	3.097729186	0	16.6	6	3.05	46	0	1	-1
234	wulf85	V79	3.399220546	7.146378464	1.497005988	3.446983672	0	390	6	2.7	22	0	0	-1
235	wulf85	V79	3.399220546	7.146378464	1.150747986	2.649695159	0	290	6	2.7	22	0	0	-1
236	wulf85	V79	3.399220546	7.146378464	1.133786848	2.610640695	0	280	6	2.7	22	0	0	-1
237	wulf85	V79	3.399220546	7.146378464	1.054852321	2.428887229	0	240	6	2.7	22	0	0	-1
238	wulf85	V79	3.399220546	7.146378464	1.272264631	2.929497574	0	225	6	2.7	22	0	0	-1
239	wulf85	V79	3.399220546	7.146378464	0.934579439	2.151948685	0	215	6	2.7	22	0	0	-1
240	wulf85	V79	3.399220546	7.146378464	1.090512541	2.51099792	0	180	6	2.7	22	0	0	-1
241	wulf85	V79	3.399220546	7.146378464	1.066098081	2.454781549	0	162	6	2.7	22	0	0	-1
242	scholz03	CHO	3.051809789	6.449866446	1.956615753	4.208474939	0	13.3	6	2.7	22	0	0	-1
243	scholz03	CHO	3.051809789	6.449866446	0.783085356	1.803120668	0	150	6	2.7	22	0	0	-1
244	scholz03	V79	4.081772438	7.790659496	0.757575758	1.744382646	0	150	6	2.7	22	0	0	-1
245	scholz97	CHO	3.160712949	6.406879212	0.946073794	2.178415414	0	150	6	2.7	22	0	0	-1
246	scholz97	CHO	3.160712949	6.406879212	1.465746995	3.241351413	0	32	6	2.7	22	0	0	-1
247	scholz97	CHO	3.160712949	6.406879212	1.839004257	4.075616833	0	16.6	6	2.7	22	0	0	-1
248	scholz97	CHO	3.160712949	6.406879212	1.733875121	3.86091209	0	13.5	6	2.7	22	0	0	-1
249	suzuki96	HE	1.860651422	3.374656315	0.750187547	1.727370662	0	22	6	3.05	46	0	1	0
250	suzuki96	HE	1.860651422	3.374656315	0.661375661	1.522873739	0	39	6	3.05	46	0	1	0
251	suzuki96	HE	1.860651422	3.374656315	0.60204696	1.386264355	0	68	6	3.05	46	0	1	0
252	suzuki96	HE	1.860651422	3.374656315	0.520833333	1.199263069	0	75	6	3.05	46	0	1	0
253	suzuki96	HE	1.860651422	3.374656315	0.412711515	0.950303381	0	110	6	3.05	46	0	1	0
254	suzuki96	HE	1.860651422	3.374656315	0.444247001	1.022916523	0	124	6	3.05	46	0	1	0
255	suzuki96	HE	1.860651422	3.374656315	0.494559842	1.138766119	0	148	6	3.05	46	0	1	0
256	suzuki96	HE	1.860651422	3.374656315	0.544662309	1.254131314	0	230	6	3.05	46	0	1	0
257	matsumoto08	C32TG	2.551543633	5.074722741	1.194247474	2.649742304	0	50	6	3.05	46	0	1	-1
258	matsumoto08	Colo679	2.412430128	4.648184972	1.319115402	2.8999846	0	50	6	3.05	46	0	1	-1
259	matsumoto08	HMV-I	2.504593502	4.667085348	1.329456006	2.732758925	0	50	6	3.05	46	0	1	-1
260	matsumoto08	HMV-II	2.636769737	5.699585115	1.413845357	3.232492655	0	50	6	3.05	46	0	1	-1
261	matsumoto08	92-1	0.994162186	2.223355983	0.70050886	1.585084525	0	50	6	3.05	46	1	1	-1
262	matsumoto08	MeWo	1.563045033	3.447499805	0.984057617	2.241514094	0	50	6	3.05	46	0	1	-1
263	mehnati05	CHO	3.014194252	6.384008135	1.492537313	3.436694169	0	20	6	2.7	22	0	0	-1
264	mehnati05	CHO	3.014194252	6.384008135	1.204819277	2.774198907	0	60	6	2.7	22	0	0	-1
265	mehnati05	CHO	3.014194252	6.384008135	1	2.302585093	0	82	6	2.7	22	0	0	-1
266	mehnati05	CHO	3.014194252	6.384008135	0.970873786	2.235519508	0	99	6	2.7	22	0	0	-1
267	okayasu06	CHO	3.302772748	5.65511702	1.329787234	3.061948262	0	70	6	2.7	22	0	0	-1
268	okayasu06	Xrs6	0.692041522	1.593484493	0.570125428	1.312762311	0	70	6	2.7	22	1	0	-1
269	okayasu06	Ku80	3.141142167	6.126834372	1.102535832	2.538682572	0	70	6	2.7	22	0	0	-1
270	okayasu06	HFLIII	1.356852103	3.124267426	0.729394602	1.679493139	0	70	6	3.05	46	0	1	-1
271	okayasu06	180BR	0.497017893	1.144425991	0.534473544	1.230670814	0	70	6	3.05	46	1	1	-1
272	tsuboi07	NB1RGB	1.971448137	4.099516067	1.4366698	3.176275592	0	20	6	3.05	46	0	1	-1
273	tsuboi07	NB1RGB	1.971448137	4.099516067	1.287165656	2.779916487	0	40	6	3.05	46	0	1	-1
274	tsuboi07	NB1RGB	1.971448137	4.099516067	0.840081664	1.83347639	0	80	6	3.05	46	0	1	-1
275	tsuboi07	U87MG	1.745573693	3.679409886	1.267666194	2.60203414	0	20	6	3.05	46	0	1	-1
276	tsuboi07	U87MG	1.745573693	3.679409886	0.987392187	2.186384499	0	40	6	3.05	46	0	1	-1
277	tsuboi07	U87MG	1.745573693	3.679409886	0.777618896	1.706334207	0	80	6	3.05	46	0	1	-1
278	todd75	ChangHL	2.259945207	4.660633729	0.995024876	2.291129446	0	220	6	3.05	46	0	1	-1
279	todd75	M3-1	3.758027417	6.987249554	1.421945954	2.918672013	0	220	6	2.7	22	0	0	-1
280	takahashi00	A172	2.890123936	5.215326681	1.259445844	2.899981225	0	70	6	3.05	46	0	1	-1
281	takahashi00	A172neo	2.849666223	5.117581441	1.259445844	2.899981225	0	70	6	3.05	46	0	1	-1
282	takahashi00	A172mp53	3.521195572	6.076226735	1.302083333	2.998157673	0	70	6	3.05	46	0	0	-1
283	takahashi00	TG98G	3.536157604	6.112097456	1.388888889	3.198034851	0	70	6	3.05	46	0	0	-1
284	takahashi04	H1299wtp53	4.242256855	7.431657747	2.76653266	5.712409939	0	30	6	3.05	46	0	0	-1
285	takahashi04	H1299wtp53	4.242256855	7.431657747	2.292736805	4.322476604	0	70	6	3.05	46	0	0	-1
286	takahashi04	H1299wtp53	4.433591578	7.84191846	2.526925191	4.326685106	0	70	6	3.05	46	0	0	-1
287	takahashi04	H1299wtp53	4.242256855	7.431657747	1.514641359	3.226117033	0	100	6	3.05	46	0	0	-1
288	matsuzaki98	OCUB-M	2.277125308	4.721057645	0.721500722	1.661316806	0	80	6	3.05	46	0	1	-1
289	matsuzaki98	CRL-1500	1.787969773	3.677339564	0.576405917	1.324231288	0	80	6	3.05	46	0	1	-1
290	matsuzaki98	YMB-1	1.316759317	2.964008743	0.576701269	1.327903745	0	80	6	3.05	46	0	1	-1
291	hamada06	AG01522	2.222222222	5.116855762	0.747943156	1.722202762	0	76.3	6	3.05	46	0	1	-1
292	hamada06	AG01522	2.222222222	5.116855762	0.571102227	1.315011475	0	108	6	3.05	46	0	1	-1
293	zhou06	V79	3.968659949	7.596586897	0.974658869	2.244234983	0	100	6	2.7	22	0	0	-1
294	takahashi01	SASmp53	4.022826171	7.712922855	2.44233832	4.498456792	0	30	6	3.05	46	0	0	-1
295	takahashi01	SASmp53	4.022826171	7.712922855	1.245330012	2.867478323	0	70	6	3.05	46	0	0	-1
296	takahashi01	SASmp53	4.022826171	7.712922855	0.899280576	2.070670048	0	100	6	3.05	46	0	0	-1
297	takahashi01	SASmp53	4.022826171	7.712922855	1.246882793	2.871053732	0	150	6	3.05	46	0	0	-1
298	takahashi01	SASneo	2.848984509	5.997319925	2.088038898	4.032572101	0	30	6	3.05	46	0	1	-1
299	takahashi01	SASneo	2.848984509	5.997319925	1.124859393	2.590084469	0	70	6	3.05	46	0	1	-1
300	takahashi01	SASneo	2.848984509	5.997319925	0.78125	1.798894604	0	100	6	3.05	46	0	1	-1
301	takahashi01	SASneo	2.848984509	5.997319925	1.180637544	2.71851841	0	150	6	3.05	46	0	1	-1
302	hellweg11	HEK	1.849848484	3.644711567	0.769230769	1.771219302	0	33.2	6	3.05	46	0	1	-1
303	hellweg11	HEK	1.849848484	3.644711567	0.613496933	1.412628891	0	73.2	6	3.05	46	0	1	-1
304	Takahashi_14	MEF-Rad54	2.936570967	6.210000025	2.501598159	5.420000021	-1	13	6	2.65	40	2	0	-1
305	Takahashi_14	MEF-Rad54	2.936570967	6.210000025	1.43175795	3.240000004	-1	50	6	2.65	40	2	0	-1
306	Takahashi_14	MEF-Rad54	2.936570967	6.210000025	1.222015806	2.780000002	-1	70	6	2.65	40	2	0	-1
307	Takahashi_14	MEF-Rad54	2.936570967	6.210000025	0.88681021	2.030000002	-1	108	6	2.65	40	2	0	-1
308	Takahashi_14	MEF-Rad54	2.936570967	6.210000025	0.750028925	1.720000001	-1	200	6	2.65	40	2	0	-1
309	Takahashi_14	MEF-Rad54	2.936570967	6.210000025	1.855335399	4.140000012	-1	437	6	2.65	40	2	0	-1
310	Takahashi_14	MEF-Rad54	2.936570967	6.210000025	3.934708006	9.06	-1	1370	6	2.65	40	2	0	-1
311	Takahashi_14	MEF-Lig4	0.487198589	1.12	0.487198589	1.12	-1	13	6	2.65	40	1	0	-1
312	Takahashi_14	MEF-Lig4	0.487198589	1.12	0.495095709	1.14	-1	50	6	2.65	40	1	0	-1
313	Takahashi_14	MEF-Lig4	0.487198589	1.12	0.360777976	0.83	-1	70	6	2.65	40	1	0	-1
314	Takahashi_14	MEF-Lig4	0.487198589	1.12	0.421771505	0.97	-1	108	6	2.65	40	1	0	-1
315	Takahashi_14	MEF-Lig4	0.487198589	1.12	0.469742765	1.08	-1	200	6	2.65	40	1	0	-1
316	Takahashi_14	MEF-Lig4	0.487198589	1.12	1.20733866	2.78	-1	437	6	2.65	40	1	0	-1
317	Takahashi_14	MEF-Lig4	0.487198589	1.12	2.145414739	4.939999997	-1	1370	6	2.65	40	1	0	-1
318	Takahashi_14	MEF-Lig4-Rad54	0.238951666	0.55	0.290977303	0.67	-1	13	6	2.65	40	3	0	-1
319	Takahashi_14	MEF-Lig4-Rad54	0.238951666	0.55	0.212867548	0.49	-1	50	6	2.65	40	3	0	-1
320	Takahashi_14	MEF-Lig4-Rad54	0.238951666	0.55	0.208520783	0.48	-1	70	6	2.65	40	3	0	-1
321	Takahashi_14	MEF-Lig4-Rad54	0.238951666	0.55	0.260576689	0.6	-1	108	6	2.65	40	3	0	-1
322	Takahashi_14	MEF-Lig4-Rad54	0.238951666	0.55	0.247547855	0.57	-1	200	6	2.65	40	3	0	-1
323	Takahashi_14	MEF-Lig4-Rad54	0.238951666	0.55	0.868588964	2.000000001	-1	437	6	2.65	40	3	0	-1
324	Takahashi_14	MEF-Lig4-Rad54	0.238951666	0.55	1.368027617	3.149999998	-1	1370	6	2.65	40	3	0	-1
