# Supplementary material for: A general mechanistic model enables predictions of the biological effectiveness of different qualities of radiation
Source: Sci Rep. 2017 Sep 7;7:10790. doi: 10.1038/s41598-017-10820-1 (PMC5589818; doi:10.1038/s41598-017-10820-1)
Supplement: Supplementary file 2 — Supplementary Dataset 1 [file 41598_2017_10820_MOESM2_ESM.zip › Data/McMahon2016Data.txt]

#Index	Reference	Cell line	Observed Xray MID	Observed Xray D10	Observed Particle MID	Observed Particle D10	Time	LETd	Particle	GBP/Cell	Chromosomes	Repair Defect (0=Normal, 1=NHEJ Defect, 2=HR Defect)	G1 Arrest (1/0)	Phase (G1=0, S=1, G2=2, Asynchronous=-1)
0	Biade_97	A2780	0.687199078	1.320521206	0.687199078	1.320521206	-1	0	0	3.05	46	0	1	3
1	Biade_97	HT-29	0.746359296	1.698585559	0.746359296	1.698585559	-1	0	0	3.05	46	0	1	3
2	Biade_97	OVCAR	0.716507666	1.406346066	0.716507666	1.406346066	-1	0	0	3.05	46	0	1	3
3	Cornforth_87	AGO	3.39799927	6.858164489	3.39799927	6.858164489	24	0	0	3.05	46	0	1	0
4	Cornforth_87	AGO	1.631869688	3.512022326	1.631869688	3.512022326	0	0	0	3.05	46	0	1	0
5	Freyer_97	CHO	3.952514569	7.601242259	3.952514569	7.601242259	-1	0	0	2.7	22	0	1	0
6	Freyer_97	CHO	4.025702949	7.559849274	4.025702949	7.559849274	-1	0	0	2.7	22	0	1	2
7	Freyer_97	XRS6	1.271670487	2.852083971	1.271670487	2.852083971	-1	0	0	2.7	22	1	1	0
8	Freyer_97	XRS6	0.787023358	1.800117821	0.787023358	1.800117821	-1	0	0	2.7	22	1	1	2
9	Giunta_10	U2OS	0.814073891	1.874474406	0.814073891	1.874474406	-1	0	0	3.05	46	0	1	3
10	Kasten-Pisula_05	180BR	0.765716933	1.66869292	0.765716933	1.66869292	14	0	0	3.05	46	1	1	0
11	Kuhne_04	411	0.91783277	1.950793192	0.91783277	1.950793192	96	0	0	3.05	46	1	1	0
12	Kuhne_04	411	0.506623464	1.147615749	0.506623464	1.147615749	0	0	0	3.05	46	1	1	0
13	Kuhne_04	180BR	0.937502757	1.987657925	0.937502757	1.987657925	0	0	0	3.05	46	1	1	0
14	Kuhne_04	MRC-5	2.908108609	6.519702449	2.908108609	6.519702449	96	0	0	3.05	46	0	1	0
15	Kuhne_04	MRC-5	1.75757063	4.046955934	1.75757063	4.046955934	0	0	0	3.05	46	0	1	0
16	Lin_14	CHO	3.336066322	6.64151242	3.336066322	6.64151242	-1	0	0	2.7	22	0	1	2
17	Lin_14	V3	0.539924329	1.178084311	0.539924329	1.178084311	-1	0	0	2.7	22	1	1	0
18	Lin_14	V3	0.63806242	1.469193017	0.63806242	1.469193017	-1	0	0	2.7	22	1	1	2
19	Liu_10	AGO	3.902170872	7.08565618	3.902170872	7.08565618	12	0	0	3.05	46	0	1	0
20	Liu_10	AGO	1.912783128	3.923355624	1.912783128	3.923355624	0	0	0	3.05	46	0	1	0
21	Rothkamm_03	CHO	4.632372027	8.780032429	4.632372027	8.780032429	-1	0	0	2.7	22	0	1	0
22	Rothkamm_03	CHO	3.395222574	7.450309279	3.395222574	7.450309279	-1	0	0	2.7	22	0	1	2
23	Rothkamm_03	V3	0.521432203	1.200642018	0.521432203	1.200642018	-1	0	0	2.7	22	1	1	0
24	Rothkamm_03	V3	1.458451412	3.358208481	1.458451412	3.358208481	-1	0	0	2.7	22	1	1	2
25	Rothkamm_03	XRS6	0.601838684	1.385784781	0.601838684	1.385784781	-1	0	0	2.7	22	1	1	0
26	Rothkamm_03	XRS6	0.821842545	1.892362393	0.821842545	1.892362393	-1	0	0	2.7	22	1	1	2
27	Stobbe_02	HT-29	0.918383461	2.00293709	0.918383461	2.00293709	-1	0	0	3.05	46	0	1	3
