# Supplementary material for: A general mechanistic model enables predictions of the biological effectiveness of different qualities of radiation
Source: Sci Rep. 2017 Sep 7;7:10790. doi: 10.1038/s41598-017-10820-1 (PMC5589818; doi:10.1038/s41598-017-10820-1)
Supplement: Supplementary file 2 — Supplementary Dataset 1 [file 41598_2017_10820_MOESM2_ESM.zip › Data/Proton Track Data/EnergyRange_Radial Energy_10MeV.csv]

# Value of 1 to indicate we must rescale to breaks
1
# Particle ID to identify what particle we use by Z. Taken from command line.
1
# Total LET value for curve
4.62182994418
# Average energy deposit at a given range. Distances um; energies in keV
# Input file name: Radial Energy_10MeV.csv
# Written at: 2016-11-21 12:58:49.603000
# r	Energy
0.0	0.0139325389897
0.005	0.0222831290568
0.01	0.0245055969586
0.015	0.0258303568054
0.02	0.0267391595333
0.025	0.0274928479144
0.03	0.0281644742663
0.035	0.0287681465568
0.04	0.029292480693
0.045	0.0297408670949
0.05	0.0303292967101
0.055	0.0306868599931
0.06	0.031042683024
0.065	0.0314107995884
0.07	0.0317347487957
0.075	0.0320428692563
0.08	0.0323137838231
0.085	0.0325649137139
0.09	0.0328232983125
0.095	0.0330667317998
0.1	0.0333027756005
0.105	0.0335246288324
0.11	0.0337520961822
0.115	0.0339795496647
0.12	0.0342017119192
0.125	0.0344050517862
0.13	0.0346083696175
0.135	0.0347731614313
0.14	0.0349294549608
0.145	0.0350946368935
0.15	0.0352376366485
0.155	0.035385058634
0.16	0.0355485230886
0.165	0.0357101881145
0.17	0.0358447354035
0.175	0.0359899856009
0.18	0.0361138232916
0.185	0.0362387043795
0.19	0.0363853250177
0.195	0.0365315274673
0.2	0.0366642624494
0.205	0.0367836540543
0.21	0.0368976862156
0.215	0.0369993628439
0.22	0.0371036896244
0.225	0.0372478610993
0.23	0.0373773705665
0.235	0.0374853703907
0.24	0.0376063821967
0.245	0.0377054419189
0.25	0.037804151722
0.255	0.0378920255977
0.26	0.0379723993965
0.265	0.0380530858565
0.27	0.0381489776487
0.275	0.0382387676542
0.28	0.0383255031628
0.285	0.0384146469708
0.29	0.0385019666519
0.295	0.0386129726851
0.3	0.0387184797416
0.305	0.0388207844213
0.31	0.0389009545325
0.315	0.0389815238382
0.32	0.0390649755304
0.325	0.0391490253952
0.33	0.0392265747515
0.335	0.0393033757057
0.34	0.03937244787
0.345	0.0394395860292
0.35	0.0395094447517
0.355	0.0395867955837
0.36	0.0396587884363
0.365	0.0397260736778
0.37	0.0398052212883
0.375	0.0398839239849
0.38	0.0399388252213
0.385	0.0400042862452
0.39	0.0400792123881
0.395	0.0401434868514
0.4	0.0401909411458
0.405	0.0402557712879
0.41	0.0403199633829
0.415	0.0403873829005
0.42	0.040449351996
0.425	0.0405192476768
0.43	0.0405917657878
0.435	0.0406493401894
0.44	0.0407066653691
0.445	0.0407637508803
0.45	0.040820912391
0.455	0.0408815369262
0.46	0.040931456013
0.465	0.0409845808173
0.47	0.0410237370496
0.475	0.0410796873932
0.48	0.0411399415203
0.485	0.0411949559202
0.49	0.0412421039492
0.495	0.0412935275557
0.5	0.0413286450103
0.505	0.0413641936257
0.51	0.0414082660377
0.515	0.0414653829317
0.52	0.0415177877405
0.525	0.0415463171443
0.53	0.0415958234803
0.535	0.0416189327305
0.54	0.0416530011346
0.545	0.0416826305031
0.55	0.0417204827388
0.555	0.0417670792966
0.56	0.041804764173
0.565	0.041840265411
0.57	0.0418802095901
0.575	0.0419154524678
0.58	0.0419543290552
0.585	0.041994325914
0.59	0.0420328581564
0.595	0.0420704750586
0.6	0.0421137691452
0.605	0.0421684897749
0.61	0.0422178305207
0.615	0.0422569544922
0.62	0.0423142060146
0.625	0.0423541754934
0.63	0.0423768984519
0.635	0.0423932322362
0.64	0.0424331752242
0.645	0.042457813438
0.65	0.0424960061083
0.655	0.0425382593973
0.66	0.0425818103401
0.665	0.0426285610037
0.67	0.0426730938412
0.675	0.0427050840175
0.68	0.042733767558
0.685	0.0427690482589
0.69	0.0427954458457
0.695	0.0428230307797
0.7	0.0428535810716
0.705	0.0428843920524
0.71	0.0429135412098
0.715	0.042951398633
0.72	0.0429872967037
0.725	0.0430194034145
0.73	0.0430474514893
0.735	0.043079170587
0.74	0.0431185992478
0.745	0.0431500410026
0.75	0.0431805814632
0.755	0.0432240329741
0.76	0.0432492714236
0.765	0.0432963644006
0.77	0.0433209089613
0.775	0.0433510802661
0.78	0.043360411104
0.785	0.0433975043616
0.79	0.0434134815567
0.795	0.0434304769259
0.8	0.0434641133445
0.805	0.0434811200761
0.81	0.0435064802814
0.815	0.043544028165
0.82	0.043571201957
0.825	0.0435948396933
0.83	0.0436088090144
0.835	0.0436207064985
0.84	0.0436434700467
0.845	0.0436707787658
0.85	0.0437028748238
0.855	0.0437357442556
0.86	0.0437672523766
0.865	0.0437988947311
0.87	0.0438333659372
0.875	0.0438681377086
0.88	0.0438998217907
0.885	0.0439310146587
0.89	0.043954763696
0.895	0.0439874893618
0.9	0.0440199391881
0.905	0.0440511725126
0.91	0.0440708227222
0.915	0.0440785139104
0.92	0.0440954738104
0.925	0.0441251239921
0.93	0.0441475284954
0.935	0.0441525031218
0.94	0.0441727190382
0.945	0.0442005919654
0.95	0.0442150301096
0.955	0.044226117925
0.96	0.0442511829641
0.965	0.0442568274803
0.97	0.0442897399307
0.975	0.0443018995301
0.98	0.0443310926457
0.985	0.0443498627243
0.99	0.0443757525499
0.995	0.0443967472055
1.0	0.0444092802277
1.005	0.0444177590312
1.01	0.0444497873667
1.015	0.0444573328995
1.02	0.0444954364763
1.025	0.0445157509914
1.03	0.0445406518242
1.035	0.0445828414862
1.04	0.044596167303
1.045	0.0446172143254
1.05	0.0446527767377
1.055	0.0446647806392
1.06	0.0446847448947
1.065	0.0447178595973
1.07	0.0447470161175
1.075	0.0447674046758
1.08	0.0447912505729
1.085	0.0448179536689
1.09	0.0448565390029
1.095	0.044877379459
1.1	0.0448967988098
1.105	0.0449192109978
1.11	0.0449427251723
1.115	0.0449666889636
1.12	0.0449843711127
1.125	0.0449984015348
1.13	0.04501972779
1.135	0.0450424887273
1.14	0.0450658143739
1.145	0.0450809968236
1.15	0.0450947549219
1.155	0.045112622244
1.16	0.0451318052049
1.165	0.0451518788517
1.17	0.0451724793467
1.175	0.045187631741
1.18	0.0452090963869
1.185	0.0452354607681
1.19	0.0452600128751
1.195	0.0452838380757
1.2	0.0453039302642
1.205	0.0453221635492
1.21	0.045341935156
1.215	0.0453606142423
1.22	0.0453713095169
1.225	0.0453880840676
1.23	0.0454035610099
1.235	0.0454192379902
1.24	0.0454354764143
1.245	0.045443121896
1.25	0.0454546759762
1.255	0.0454813093782
1.26	0.0455082019121
1.265	0.0455227291325
1.27	0.0455325824964
1.275	0.0455655519633
1.28	0.0455893336192
1.285	0.0455897249704
1.29	0.0456170296638
1.295	0.0456431790156
1.3	0.0456433609458
1.305	0.0456733607996
1.31	0.0457001824012
1.315	0.0456972949559
1.32	0.0457235033098
1.325	0.0457439420636
1.33	0.045741227159
1.335	0.0457765108824
1.34	0.0457757836459
1.345	0.0458018030694
1.35	0.0458050357306
1.355	0.0457969206821
1.36	0.0458228851989
1.365	0.0458150401898
1.37	0.0458460016406
1.375	0.0458381746922
1.38	0.0458622352441
1.385	0.0458501026685
1.39	0.045879169767
1.395	0.0458706270458
1.4	0.0459020061654
1.405	0.0458949861012
1.41	0.0459293621721
1.415	0.0459284835033
1.42	0.0459615140965
1.425	0.0459652252597
1.43	0.0459767217664
1.435	0.0460093310252
1.44	0.0460069894309
1.445	0.0460423839905
1.45	0.0460389019383
1.455	0.0460523463264
1.46	0.0460858968709
1.465	0.0460827205464
1.47	0.0461161362143
1.475	0.0461209195748
1.48	0.0461256789288
1.485	0.0461605722724
1.49	0.0461647001186
1.495	0.046170738585
1.5	0.046200584838
1.505	0.046213853883
1.51	0.046213674211
1.515	0.0462166189408
1.52	0.0462421171243
1.525	0.0462356989645
1.53	0.0462407303852
1.535	0.0462629282277
1.54	0.0462775974354
1.545	0.0462737570204
1.55	0.0462658716531
1.555	0.0462740579712
1.56	0.0462910386499
1.565	0.0462854685695
1.57	0.0462879295229
1.575	0.046295251911
1.58	0.0463214673754
1.585	0.046324720572
1.59	0.0463294436251
1.595	0.0463362250201
1.6	0.0463451463791
1.605	0.0463572083845
1.61	0.0463849306655
1.615	0.0463881098182
1.62	0.0463866384886
1.625	0.0463847316337
1.63	0.0463879845251
1.635	0.0463935515826
1.64	0.0464010716577
1.645	0.0464117698438
1.65	0.046433728518
1.655	0.0464346399457
1.66	0.0464334836784
1.665	0.0464366395875
1.67	0.0464415750001
1.675	0.0464474999001
1.68	0.0464542134685
1.685	0.046461455737
1.69	0.0464691557098
1.695	0.0464763005282
1.7	0.0464831685347
1.705	0.0464909306159
1.71	0.0464991413019
1.715	0.0465077381893
1.72	0.0465165574797
1.725	0.0465256435563
1.73	0.0465348216254
1.735	0.0465421906688
1.74	0.0465486048524
1.745	0.0465566141506
1.75	0.0465652048075
1.755	0.0465741178712
1.76	0.0465832927075
1.765	0.0465926842425
1.77	0.0466021428563
1.775	0.0466110687613
1.78	0.046621684086
1.785	0.0466320684714
1.79	0.0466423250537
1.795	0.0466524947034
1.8	0.0466624888523
1.805	0.0466721012111
1.81	0.0466810329394
1.815	0.0466879153218
1.82	0.0466722044404
1.825	0.0466672406652
1.83	0.0466756540646
1.835	0.046682665546
1.84	0.0466897426873
1.845	0.0466967455355
1.85	0.0467035963439
1.855	0.0467101060017
1.86	0.046716996308
1.865	0.0467121377505
1.87	0.0467329699141
1.875	0.0467487635633
1.88	0.0467622376671
1.885	0.0467738360894
1.89	0.0467825729907
1.895	0.0467784183988
1.9	0.0467858215477
1.905	0.0467989738473
1.91	0.0468086613112
1.915	0.0468169559649
1.92	0.0468186818389
1.925	0.0468092023339
1.93	0.0468305503895
1.935	0.0468444486971
1.94	0.0468549499504
1.945	0.0468592119439
1.95	0.0468515482785
1.955	0.0468802192768
1.96	0.0468972856044
1.965	0.0469060904622
1.97	0.0468929477404
1.975	0.0469194254296
1.98	0.0469366513171
1.985	0.0469466453713
1.99	0.0469305831221
1.995	0.0469414680559
2.0	0.0469456952665
2.005	0.0469444689278
2.01	0.0469268319643
2.015	0.0469481214493
2.02	0.0469576353245
2.025	0.0469416577628
2.03	0.0469554996793
2.035	0.0469710303887
2.04	0.0469751951208
2.045	0.0469571248498
2.05	0.046982184378
2.055	0.0469912559626
2.06	0.0469723567962
2.065	0.0469979989155
2.07	0.0470097501426
2.075	0.0469911580587
2.08	0.0470156103844
2.085	0.0470297872272
2.09	0.0470131622303
2.095	0.0470420371187
2.1	0.0470572704986
2.105	0.0470382309979
2.11	0.047069031859
2.115	0.0470794577206
2.12	0.0470636756345
2.125	0.0470945351075
2.13	0.0470953630223
2.135	0.0470892297993
2.14	0.0471060907369
2.145	0.0470823875164
2.15	0.0471064242561
2.155	0.0471136284512
2.16	0.0470966657034
2.165	0.0471239804341
2.17	0.04710448237
2.175	0.0471281189942
2.18	0.0471385157953
2.185	0.0471159628192
2.19	0.0471273307112
2.195	0.0471003344413
2.2	0.0471197661679
2.205	0.0471080731427
2.21	0.0471119435651
2.215	0.0471239376831
2.22	0.0471037448045
2.225	0.0471275423243
2.23	0.0471058203119
2.235	0.0471289258309
2.24	0.0471076878221
2.245	0.0471232958707
2.25	0.0471172651383
2.255	0.0471189129331
2.26	0.0471297680363
2.265	0.0471154529504
2.27	0.0471359747841
2.275	0.047117232504
2.28	0.0471418582394
2.285	0.0471211305379
2.29	0.0471459369921
2.295	0.0471237132234
2.3	0.0471500210011
2.305	0.0471286241519
2.31	0.0471556158766
2.315	0.0471346490786
2.32	0.0471619836221
2.325	0.0471413928768
2.33	0.0471690381208
2.335	0.0471486523886
2.34	0.047176429659
2.345	0.0471560990988
2.35	0.0471843466932
2.355	0.0471656963738
2.36	0.0471906804822
2.365	0.0471766936543
2.37	0.0471912509376
2.375	0.0471918748354
2.38	0.047188881305
2.385	0.0472102096499
2.39	0.047196603808
2.395	0.047225108957
2.4	0.0472159176408
2.405	0.0472570001446
2.41	0.0472398992729
2.415	0.0472721619211
2.42	0.0472636263655
2.425	0.0472659063522
2.43	0.0472969088668
2.435	0.047280137509
2.44	0.0473173551587
2.445	0.0472972479471
2.45	0.0473291423586
2.455	0.0473103521031
2.46	0.0473048736305
2.465	0.0473349376682
2.47	0.0473134911705
2.475	0.0473430216891
2.48	0.0473295628455
2.485	0.0473267190157
2.49	0.0473587036323
2.495	0.047338165714
