# Supplementary material for: A general mechanistic model enables predictions of the biological effectiveness of different qualities of radiation
Source: Sci Rep. 2017 Sep 7;7:10790. doi: 10.1038/s41598-017-10820-1 (PMC5589818; doi:10.1038/s41598-017-10820-1)
Supplement: Supplementary file 2 — Supplementary Dataset 1 [file 41598_2017_10820_MOESM2_ESM.zip › Data/Proton Track Data/EnergyRange_Radial Energy_15MeV.csv]

# Value of 1 to indicate we must rescale to breaks
1
# Particle ID to identify what particle we use by Z. Taken from command line.
1
# Total LET value for curve
3.27312531969
# Average energy deposit at a given range. Distances um; energies in keV
# Input file name: Radial Energy_15MeV.csv
# Written at: 2016-11-21 12:59:34.966000
# r	Energy
0.0	0.00971382592571
0.005	0.0153312689429
0.01	0.0168509372139
0.015	0.017741256994
0.02	0.0183430944289
0.025	0.0188508930081
0.03	0.0192617441545
0.035	0.0196512349716
0.04	0.0199996510243
0.045	0.0203004004002
0.05	0.0207261784839
0.055	0.0209611694027
0.06	0.0211781743362
0.065	0.021403012045
0.07	0.021601539743
0.075	0.0218054796816
0.08	0.0219970147171
0.085	0.022164279249
0.09	0.0223321117991
0.095	0.0224801428567
0.1	0.0226310384126
0.105	0.0227702802812
0.11	0.0229202906375
0.115	0.0230487378376
0.12	0.0231860676504
0.125	0.0233328058593
0.13	0.0234693898618
0.135	0.0235912847397
0.14	0.0237077802354
0.145	0.0238099000321
0.15	0.0239117093976
0.155	0.0240129003445
0.16	0.0241210894033
0.165	0.02422273216
0.17	0.0243069665777
0.175	0.0243983547524
0.18	0.024484562824
0.185	0.0245666353454
0.19	0.0246314639119
0.195	0.0246930490723
0.2	0.0247656523494
0.205	0.0248478681957
0.21	0.0249224901835
0.215	0.0249954612696
0.22	0.0250650963887
0.225	0.0251278432621
0.23	0.0251896136992
0.235	0.0252488872292
0.24	0.0253122574603
0.245	0.0253798562664
0.25	0.0254442663477
0.255	0.0255204549813
0.26	0.0256077732883
0.265	0.0256878008982
0.27	0.0257396746045
0.275	0.0257966139881
0.28	0.0258568925504
0.285	0.0259172291149
0.29	0.0259680003878
0.295	0.0260349808241
0.3	0.0260950785618
0.305	0.0261493539321
0.31	0.0261780936023
0.315	0.0262105644018
0.32	0.0262480027356
0.325	0.0262892126569
0.33	0.0263341646442
0.335	0.0263814604103
0.34	0.0264282110851
0.345	0.0264769245467
0.35	0.0265268540473
0.355	0.026573736772
0.36	0.0266138579381
0.365	0.0266465645611
0.37	0.0266928271437
0.375	0.026740654014
0.38	0.0267799925309
0.385	0.0268234283917
0.39	0.0268705853022
0.395	0.0269159949714
0.4	0.0269553514707
0.405	0.026998090536
0.41	0.0270358516798
0.415	0.0270842660623
0.42	0.0271288834606
0.425	0.0271700492061
0.43	0.0272113405772
0.435	0.0272425134954
0.44	0.0272731715168
0.445	0.0272966042045
0.45	0.0273195968626
0.455	0.0273556356373
0.46	0.0273871647476
0.465	0.0274221399205
0.47	0.0274484833226
0.475	0.0274847683511
0.48	0.0275226648347
0.485	0.0275586845224
0.49	0.02760305811
0.495	0.0276447048049
0.5	0.0276784952521
0.505	0.0277102057904
0.51	0.0277395249194
0.515	0.0277721268243
0.52	0.02780583939
0.525	0.0278257269589
0.53	0.0278619973477
0.535	0.0278852761085
0.54	0.0279216002157
0.545	0.0279459601509
0.55	0.0279682593652
0.555	0.028000662656
0.56	0.0280300341953
0.565	0.0280596657033
0.57	0.0280897095428
0.575	0.0281102401056
0.58	0.0281347904147
0.585	0.0281643861725
0.59	0.0282019091102
0.595	0.028232982661
0.6	0.0282685327232
0.605	0.0283140406575
0.61	0.0283514513289
0.615	0.0283605235175
0.62	0.0283816629024
0.625	0.0283998311403
0.63	0.0284318162138
0.635	0.0284564820472
0.64	0.0284928782978
0.645	0.0285039729907
0.65	0.0285272074734
0.655	0.0285552457439
0.66	0.0285799038836
0.665	0.0286082064177
0.67	0.0286365624755
0.675	0.0286586282824
0.68	0.028677920973
0.685	0.028701692582
0.69	0.0287193423281
0.695	0.0287381942737
0.7	0.0287585831948
0.705	0.0287791930472
0.71	0.0287983667022
0.715	0.0288250413653
0.72	0.0288518377392
0.725	0.0288876245495
0.73	0.0289132403792
0.735	0.0289397188316
0.74	0.0289700321078
0.745	0.0289920060708
0.75	0.029013775238
0.755	0.0290480016802
0.76	0.0290672629852
0.765	0.0291052714216
0.77	0.0291227806979
0.775	0.0291491326481
0.78	0.0291565435258
0.785	0.0291879801172
0.79	0.0292024741361
0.795	0.0292354340463
0.8	0.0292749866289
0.805	0.0292937373406
0.81	0.0293137471683
0.815	0.0293361721157
0.82	0.029354097242
0.825	0.0293703806162
0.83	0.0293848743377
0.835	0.0293997195556
0.84	0.0294205528323
0.845	0.0294434823112
0.85	0.0294584668019
0.855	0.0294734067023
0.86	0.0294913001266
0.865	0.0295100698797
0.87	0.0295275822783
0.875	0.0295458507514
0.88	0.0295634268341
0.885	0.0295814346922
0.89	0.0295950256622
0.895	0.0296167884874
0.9	0.0296379365555
0.905	0.0296581473871
0.91	0.0296699014162
0.915	0.0296719187795
0.92	0.0296811568339
0.925	0.0297012503435
0.93	0.0297155707034
0.935	0.0297155535927
0.94	0.0297282361485
0.945	0.0297474850676
0.95	0.0297562142461
0.955	0.0297712118271
0.96	0.0297954279374
0.965	0.0297996133406
0.97	0.0298274315437
0.975	0.0298348090613
0.98	0.0298559493143
0.985	0.0298683965572
0.99	0.0298873011522
0.995	0.0299021251938
1.0	0.0299118069688
1.005	0.0299168318734
1.01	0.029942202719
1.015	0.0299453019979
1.02	0.0299751323906
1.025	0.0299876245648
1.03	0.0300046696644
1.035	0.0300372122652
1.04	0.0300436789579
1.045	0.0300547191842
1.05	0.0300758254974
1.055	0.0300785918958
1.06	0.0300885458228
1.065	0.0301091219564
1.07	0.0301155534919
1.075	0.0301123100686
1.08	0.0301178424123
1.085	0.0301274896959
1.09	0.0301480652724
1.095	0.030162264827
1.1	0.0301770919956
1.105	0.0301915643693
1.11	0.0302063652882
1.115	0.0302216002369
1.12	0.0302358885201
1.125	0.0302502967741
1.13	0.0302674566624
1.135	0.0302849155327
1.14	0.0303023523047
1.145	0.0303133750251
1.15	0.0303243988454
1.155	0.030337727568
1.16	0.0303517865555
1.165	0.030366457127
1.17	0.030381993677
1.175	0.0303981202623
1.18	0.0304175650642
1.185	0.0304401168612
1.19	0.0304603332593
1.195	0.0304793580398
1.2	0.0304933346783
1.205	0.0305033560728
1.21	0.0305163184643
1.215	0.0305288240184
1.22	0.0305345045629
1.225	0.030546207623
1.23	0.030562526272
1.235	0.0305778319011
1.24	0.0305919349538
1.245	0.0305978213294
1.25	0.0306065936768
1.255	0.0306284216211
1.26	0.0306485582575
1.265	0.0306587764611
1.27	0.0306647965177
1.275	0.0306912478273
1.28	0.0307101159684
1.285	0.0307118795526
1.29	0.0307491404165
1.295	0.0307781818394
1.3	0.0307806821684
1.305	0.0308105788824
1.31	0.0308359133413
1.315	0.0308304298696
1.32	0.0308417481213
1.325	0.0308530712918
1.33	0.0308456442247
1.335	0.0308717997802
1.34	0.0308672762804
1.345	0.0308868068907
1.35	0.030887056742
1.355	0.0308774346488
1.36	0.0308969802093
1.365	0.0308879008518
1.37	0.030911945256
1.375	0.0309041176167
1.38	0.0309333689884
1.385	0.0309292322428
1.39	0.0309589940642
1.395	0.0309530491504
1.4	0.0309826609361
1.405	0.0309761408308
1.41	0.0310011309135
1.415	0.0309873054697
1.42	0.0310076435603
1.425	0.0310048376816
1.43	0.0310094721055
1.435	0.0310324422329
1.44	0.0310267054938
1.445	0.0310540097483
1.45	0.0310487196494
1.455	0.0310570557892
1.46	0.0310826318552
1.465	0.0310772963558
1.47	0.0311023757904
1.475	0.0311024589933
1.48	0.0310974737776
1.485	0.0311191050207
1.49	0.0311171755598
1.495	0.0311182175618
1.5	0.0311382923799
1.505	0.0311461677145
1.51	0.0311481167072
1.515	0.0311740944447
1.52	0.0312101510836
1.525	0.0312115329468
1.53	0.0312222380261
1.535	0.0312477953378
1.54	0.031265783475
1.545	0.0312673152093
1.55	0.0312729424276
1.555	0.0312890823616
1.56	0.0313126783158
1.565	0.0313119888769
1.57	0.0313189581994
1.575	0.0313293734177
1.58	0.031357954372
1.585	0.0313520014627
1.59	0.031351286
1.595	0.0313549946943
1.6	0.0313611488647
1.605	0.0313702989934
1.61	0.0313949751729
1.615	0.0313964615583
1.62	0.0313963602287
1.625	0.0313971663517
1.63	0.0314013762613
1.635	0.0314072079226
1.64	0.0314145672797
1.645	0.0314248408941
1.65	0.0314465197071
1.655	0.0314485175686
1.66	0.0314592323269
1.665	0.0314698191904
1.67	0.0314799322868
1.675	0.0314900234179
1.68	0.0315001957941
1.685	0.031510376571
1.69	0.0315205234403
1.695	0.0315294822026
1.7	0.0315348847139
1.705	0.0315425666579
1.71	0.0315509985381
1.715	0.0315599134052
1.72	0.0315691308533
1.725	0.0315787105027
1.73	0.0315886739563
1.735	0.0315992143081
1.74	0.0316168082383
1.745	0.0316310213027
1.75	0.0316443873808
1.755	0.0316573192057
1.76	0.0316699876376
1.765	0.0316824602051
1.77	0.0316946418689
1.775	0.0317057832531
1.78	0.0317156966429
1.785	0.031726532068
1.79	0.0317375305698
1.795	0.0317485599267
1.8	0.0317594962505
1.805	0.0317701461673
1.81	0.0317802378949
1.815	0.0317887649599
1.82	0.031778853703
1.825	0.0317784590993
1.83	0.0317911976618
1.835	0.0318012672446
1.84	0.031810826906
1.845	0.0318200619756
1.85	0.0318289901757
1.855	0.0318373482743
1.86	0.0318433335589
1.865	0.0318334813121
1.87	0.0318533519562
1.875	0.0318677149597
1.88	0.0318799458052
1.885	0.0318908554596
1.89	0.0318995483466
1.895	0.0318946748118
1.9	0.0319024664792
1.905	0.0319212426954
1.91	0.0319367715089
1.915	0.0319488204334
1.92	0.0319536919994
1.925	0.0319446580206
1.93	0.0319691114549
1.935	0.0319841350701
1.94	0.0319956300789
1.945	0.0319995205102
1.95	0.0319743780294
1.955	0.0319869673102
1.96	0.031993202539
1.965	0.0319951430861
1.97	0.0319774633328
1.975	0.0319964998754
1.98	0.0320068819528
1.985	0.0320127277636
1.99	0.0319957830743
1.995	0.0320130068144
2.0	0.0320246677427
2.005	0.0320281761488
2.01	0.0320129496972
2.015	0.0320356166618
2.02	0.0320461103759
2.025	0.0320314834811
2.03	0.0320466022615
2.035	0.0320612799946
2.04	0.0320636654949
2.045	0.0320423194342
2.05	0.0320629269675
2.055	0.0320698256066
2.06	0.0320507579818
2.065	0.0320730826688
2.07	0.0320825806407
2.075	0.0320642000715
2.08	0.0320858582187
2.085	0.0320969643701
2.09	0.0320771000938
2.095	0.0320992273062
2.1	0.0321098365529
2.105	0.0320908543276
2.11	0.0321158115564
2.115	0.032123798038
2.12	0.032108077903
2.125	0.0321336041813
2.13	0.0321343864185
2.135	0.0321302650099
2.14	0.0321594711324
2.145	0.0321430001649
2.15	0.0321717650116
2.155	0.0321831975236
2.16	0.0321692210541
2.165	0.0321986902609
2.17	0.0321822817573
2.175	0.0322087642045
2.18	0.032221912369
2.185	0.0322040641097
2.19	0.032230681466
2.195	0.0322107442295
2.2	0.0322389375333
2.205	0.032232384332
2.21	0.0322424506594
2.215	0.0322604812458
2.22	0.0322429794461
2.225	0.0322727041923
2.23	0.0322536798703
2.235	0.0322830002047
2.24	0.0322672674366
2.245	0.0322914286728
2.25	0.0322896030716
2.255	0.0322962405877
2.26	0.0323131342202
2.265	0.0323004415599
2.27	0.0323275065776
2.275	0.0323100977571
2.28	0.0323408514914
2.285	0.0323214802549
2.29	0.0323528532061
2.295	0.0323325616153
2.3	0.0323651453616
2.305	0.0323450023323
2.31	0.032377930955
2.315	0.0323579342895
2.32	0.0323910138524
2.325	0.0323712099457
2.33	0.0324044818734
2.335	0.0323848455379
2.34	0.032418546106
2.345	0.0324029313135
2.35	0.0324410393611
2.355	0.0324235328779
2.36	0.0324569534992
2.365	0.0324432980014
2.37	0.0324639263882
2.375	0.0324671456592
2.38	0.0324657230795
2.385	0.0324939912666
2.39	0.0324792855865
2.395	0.0325127577619
2.4	0.0324867418144
2.405	0.0325181858923
2.41	0.0324960968562
2.415	0.0325239117951
2.42	0.0325110386872
2.425	0.0325101413937
2.43	0.0325390478241
2.435	0.0325206187162
2.44	0.0325550985538
2.445	0.0325343077412
2.45	0.0325649846113
2.455	0.0325495327577
2.46	0.0325470145252
2.465	0.032580409028
2.47	0.0325599794205
2.475	0.0325917459135
2.48	0.0325776369545
2.485	0.0325754628966
2.49	0.0326096495174
2.495	0.0325893792716
