# Supplementary material for: A general mechanistic model enables predictions of the biological effectiveness of different qualities of radiation
Source: Sci Rep. 2017 Sep 7;7:10790. doi: 10.1038/s41598-017-10820-1 (PMC5589818; doi:10.1038/s41598-017-10820-1)
Supplement: Supplementary file 2 — Supplementary Dataset 1 [file 41598_2017_10820_MOESM2_ESM.zip › Data/Proton Track Data/EnergyRange_Radial Energy_1MeV.csv]

# Value of 1 to indicate we must rescale to breaks
1
# Particle ID to identify what particle we use by Z. Taken from command line.
1
# Total LET value for curve
34.2670508419
# Average energy deposit at a given range. Distances um; energies in keV
# Input file name: Radial Energy_1MeV.csv
# Written at: 2016-11-21 12:53:59.277000
# r	Energy
0.0	0.0659162546615
0.005	0.210670679903
0.01	0.299122880943
0.015	0.343937195476
0.02	0.362193633962
0.025	0.367280062627
0.03	0.366959529931
0.035	0.364620696418
0.04	0.361789111412
0.045	0.359048470102
0.05	0.356606674777
0.055	0.354008937754
0.06	0.351680003989
0.065	0.349738329901
0.07	0.348065861477
0.075	0.346639936616
0.08	0.345432349942
0.085	0.344409011496
0.09	0.343519687693
0.095	0.342756974629
0.1	0.342134651582
0.105	0.341624809887
0.11	0.341172234046
0.115	0.340759006796
0.12	0.340382838034
0.125	0.340053305597
0.13	0.339768244855
0.135	0.3395118265
0.14	0.339296061187
0.145	0.339123849938
0.15	0.338984163094
0.155	0.338864265897
0.16	0.338741113081
0.165	0.338627337482
0.17	0.338539976718
0.175	0.338475906233
0.18	0.338413499834
0.185	0.33834671009
0.19	0.33829592474
0.195	0.338252044058
0.2	0.338202068969
0.205	0.338156113527
0.21	0.338119633827
0.215	0.338096932784
0.22	0.338087836236
0.225	0.338071460825
0.23	0.338044067858
0.235	0.338013573348
0.24	0.337983478517
0.245	0.337961672342
0.25	0.33793928269
0.255	0.337924892729
0.26	0.337914029276
0.265	0.337901314153
0.27	0.337896892227
0.275	0.337904000321
0.28	0.337917460891
0.285	0.337928947581
0.29	0.337935225256
0.295	0.337948606509
0.3	0.337959640912
0.305	0.337971806132
0.31	0.337988595529
0.315	0.337997013705
0.32	0.338004109083
0.325	0.338012286344
0.33	0.338012260289
0.335	0.338014602774
0.34	0.338025024192
0.345	0.338041658659
0.35	0.33805861392
0.355	0.338068109283
0.36	0.338080204962
0.365	0.338094504974
0.37	0.338104346215
0.375	0.338109060975
0.38	0.338102624955
0.385	0.338099918212
0.39	0.338103302226
0.395	0.338112131569
0.4	0.338123618349
0.405	0.338124652643
0.41	0.338119974197
0.415	0.33812187949
0.42	0.338127724198
0.425	0.338138382917
0.43	0.338148886086
0.435	0.338149767832
0.44	0.33815072603
0.445	0.338163094812
0.45	0.338178250674
0.455	0.338185795569
0.46	0.338187766133
0.465	0.338185392029
0.47	0.338179244093
0.475	0.338179942543
0.48	0.338186570136
0.485	0.338195194504
0.49	0.338207843504
0.495	0.338221831973
0.5	0.338240293346
0.505	0.338256279864
0.51	0.338259550924
0.515	0.338253163687
0.52	0.338252040477
0.525	0.338254729787
0.53	0.33825828851
0.535	0.338257256254
0.54	0.338256280423
0.545	0.338260282358
0.55	0.338272434559
0.555	0.338283081225
0.56	0.338287976228
0.565	0.338289965946
0.57	0.338294532718
0.575	0.338301430054
0.58	0.338310567272
0.585	0.338324160589
0.59	0.338344469554
0.595	0.338360639948
0.6	0.338370144198
0.605	0.338375472704
0.61	0.338382734013
0.615	0.338391214561
0.62	0.338401790389
0.625	0.338412647386
0.63	0.338426385236
0.635	0.338439367694
0.64	0.338450512697
0.645	0.338454940418
0.65	0.338458934148
0.655	0.338462279056
0.66	0.338459569701
0.665	0.338457174337
0.67	0.338455980525
0.675	0.33845222372
0.68	0.338448990966
0.685	0.338448497969
0.69	0.338450356842
0.695	0.338453537525
0.7	0.338455955258
0.705	0.338455282595
0.71	0.338451697804
0.715	0.33845091436
0.72	0.338452236633
0.725	0.338456381813
0.73	0.338460816991
0.735	0.338466077589
0.74	0.338473539661
0.745	0.338481925902
0.75	0.338491586497
0.755	0.338506998095
0.76	0.3385292182
0.765	0.338547898328
0.77	0.338559741508
0.775	0.338561261464
0.78	0.338558293153
0.785	0.338558351611
0.79	0.338556044732
0.795	0.33854889171
0.8	0.33854492592
0.805	0.338542730347
0.81	0.338543140198
0.815	0.338545999819
0.82	0.338549051459
0.825	0.338552781214
0.83	0.338558627668
0.835	0.338565669082
0.84	0.338572491094
0.845	0.338579431305
0.85	0.338586839356
0.855	0.338594595804
0.86	0.338602408404
0.865	0.338610839539
0.87	0.338621363062
0.875	0.338632471159
0.88	0.338643396283
0.885	0.338655354235
0.89	0.338671602009
0.895	0.338689489817
0.9	0.338705173921
0.905	0.338719545314
0.91	0.338732562459
0.915	0.338744680201
0.92	0.338757111878
0.925	0.338770913415
0.93	0.338786979742
0.935	0.338805946469
0.94	0.338823039092
0.945	0.338837893726
0.95	0.3388473369
0.955	0.33884706883
0.96	0.338848117792
0.965	0.338850035488
0.97	0.338854372477
0.975	0.338856089373
0.98	0.338858028278
0.985	0.33886092079
0.99	0.338865153879
0.995	0.338869675089
1.0	0.338874432181
1.005	0.338879577274
1.01	0.338887039766
1.015	0.338894853706
1.02	0.338909389987
1.025	0.338929367844
1.03	0.338946649689
1.035	0.338962394854
1.04	0.338972815527
1.045	0.33897662753
1.05	0.338976576624
1.055	0.338977965161
1.06	0.338981696869
1.065	0.33898777547
1.07	0.33899626473
1.075	0.339005524228
1.08	0.339014283851
1.085	0.339022605483
1.09	0.339030606555
1.095	0.339034530891
1.1	0.339037423725
1.105	0.339041709048
1.11	0.339046793054
1.115	0.339052460724
1.12	0.339058619806
1.125	0.339065371139
1.13	0.339072421688
1.135	0.339079620005
1.14	0.339087083701
1.145	0.339094664201
1.15	0.339103259495
1.155	0.339111739754
1.16	0.3391201593
1.165	0.339128571255
1.17	0.339137262115
1.175	0.339146335681
1.18	0.339155925955
1.185	0.339165834002
1.19	0.339175963611
1.195	0.339187097348
1.2	0.339202001262
1.205	0.339220342488
1.21	0.339236005159
1.215	0.339249540225
1.22	0.339260199592
1.225	0.339267064653
1.23	0.339263743639
1.235	0.33925985708
1.24	0.339259266156
1.245	0.339259937858
1.25	0.339262298409
1.255	0.339266876785
1.26	0.339273116343
1.265	0.339278864875
1.27	0.339284540975
1.275	0.339292182382
1.28	0.339300107007
1.285	0.339309053156
1.29	0.339324152432
1.295	0.339337506951
1.3	0.339347679105
1.305	0.339359185676
1.31	0.33936951518
1.315	0.339375971343
1.32	0.339382739181
1.325	0.339389574396
1.33	0.339395103169
1.335	0.339403580249
1.34	0.339409415528
1.345	0.33941686785
1.35	0.33942292513
1.355	0.339427779227
1.36	0.339435257971
1.365	0.339439786013
1.37	0.339446576034
1.375	0.339448151498
1.38	0.339445997813
1.385	0.339440928586
1.39	0.339440986551
1.395	0.339439934079
1.4	0.339442679805
1.405	0.339443755535
1.41	0.33944910172
1.415	0.33945348229
1.42	0.339459900829
1.425	0.339463965425
1.43	0.339468012383
1.435	0.339472539005
1.44	0.339472063737
1.445	0.339466458795
1.45	0.33945784492
1.455	0.339453129355
1.46	0.339451149937
1.465	0.339448273248
1.47	0.33944814543
1.475	0.339446863125
1.48	0.339445753645
1.485	0.339446787722
1.49	0.339446606696
1.495	0.33944682264
1.5	0.339448548237
1.505	0.339449552926
1.51	0.339449710772
1.515	0.339450305099
1.52	0.339452289588
1.525	0.339452761465
1.53	0.339454211477
1.535	0.339457060796
1.54	0.339460238867
1.545	0.339464188941
1.55	0.339472597359
1.555	0.33948071145
1.56	0.339488257523
1.565	0.339493448133
1.57	0.339498669716
1.575	0.339503593259
1.58	0.3395088635
1.585	0.33950996936
1.59	0.339511341202
1.595	0.339513442114
1.6	0.339515993264
1.605	0.339518807697
1.61	0.339522320171
1.615	0.339523368251
1.62	0.33952093045
1.625	0.339516532231
1.63	0.339514125585
1.635	0.339512962221
1.64	0.339512805849
1.645	0.339513708919
1.65	0.339516330865
1.655	0.339519997595
1.66	0.339529675997
1.665	0.339538972626
1.67	0.339546717349
1.675	0.33955349015
1.68	0.339559472
1.685	0.339564596018
1.69	0.339568345966
1.695	0.339568621495
1.7	0.339562827872
1.705	0.339559319479
1.71	0.339557447103
1.715	0.339556725857
1.72	0.339556897935
1.725	0.339558036543
1.73	0.339560555512
1.735	0.339566193281
1.74	0.339577072794
1.745	0.339585992497
1.75	0.3395936074
1.755	0.33960029102
1.76	0.339606228349
1.765	0.33961123254
1.77	0.339614621953
1.775	0.339614033334
1.78	0.339606059678
1.785	0.339600740381
1.79	0.33959739856
1.795	0.339595305367
1.8	0.339594134847
1.805	0.339593667014
1.81	0.33959386455
1.815	0.339595020968
1.82	0.339597945078
1.825	0.339601436184
1.83	0.339605184996
1.835	0.339608602488
1.84	0.339612018785
1.845	0.339615563872
1.85	0.339619559581
1.855	0.339624765894
1.86	0.339634080167
1.865	0.339646225121
1.87	0.339658399934
1.875	0.339668852167
1.88	0.339678318561
1.885	0.339687224512
1.89	0.339695978262
1.895	0.339704511108
1.9	0.339716685144
1.905	0.339739084856
1.91	0.339763854287
1.915	0.339783885692
1.92	0.3398006424
1.925	0.33981445551
1.93	0.339830627328
1.935	0.339844845535
1.94	0.339857293321
1.945	0.339866852794
1.95	0.339870025016
1.955	0.339876986124
1.96	0.339884088214
1.965	0.339890816809
1.97	0.339895845293
1.975	0.339905323211
1.98	0.339914422244
1.985	0.339923495117
1.99	0.339931688341
1.995	0.33994968552
2.0	0.339968923855
2.005	0.33998401718
2.01	0.339995328057
2.015	0.340011065388
2.02	0.340024322325
2.025	0.340033126559
2.03	0.340045215403
2.035	0.340056246147
2.04	0.340061456372
2.045	0.340061052734
2.05	0.340068032189
2.055	0.340073894619
2.06	0.340076832587
2.065	0.340086118948
2.07	0.340094134987
2.075	0.340099200845
2.08	0.340111350167
2.085	0.340126246322
2.09	0.34014819644
2.095	0.340176018703
2.1	0.340198186056
2.105	0.340212531255
2.11	0.340233635001
2.115	0.340250200955
2.12	0.340261647009
2.125	0.340279862813
2.13	0.340291815299
2.135	0.340300481517
2.14	0.340310444812
2.145	0.340314100107
2.15	0.340326190261
2.155	0.34033581016
2.16	0.340341686001
2.165	0.340354974365
2.17	0.340360319662
2.175	0.340372512587
2.18	0.340381921952
2.185	0.340384310558
2.19	0.340391296253
2.195	0.340391700172
2.2	0.340400959168
2.205	0.340405139108
2.21	0.340412302538
2.215	0.340421276993
2.22	0.340424860329
2.225	0.340436699712
2.23	0.340441136598
2.235	0.340455711165
2.24	0.340468451654
2.245	0.340486995877
2.25	0.340499432104
2.255	0.340512389344
2.26	0.340526580495
2.265	0.340535152914
2.27	0.340550604592
2.275	0.34055765813
2.28	0.340573914817
2.285	0.340580889369
2.29	0.340599968433
2.295	0.340609869644
2.3	0.340629595621
2.305	0.340637329076
2.31	0.340655689008
2.315	0.340662317742
2.32	0.340679607713
2.325	0.340684925677
2.33	0.340700096208
2.335	0.340701316943
2.34	0.340707075068
2.345	0.340682852092
2.35	0.340669462472
2.355	0.340654790639
2.36	0.340650078603
2.365	0.34064205136
2.37	0.340639877635
2.375	0.340637031782
2.38	0.340634752514
2.385	0.340637038204
2.39	0.340635725915
2.395	0.340643165942
2.4	0.3406505553
2.405	0.340665929564
2.41	0.340670385633
2.415	0.340682062884
2.42	0.340686811388
2.425	0.340692790975
2.43	0.340703061559
2.435	0.340705306211
2.44	0.340715959244
2.445	0.340716306326
2.45	0.340723119179
2.455	0.340716301233
2.46	0.340711375139
2.465	0.340713589038
2.47	0.340709371615
2.475	0.340713601115
2.48	0.340712186079
2.485	0.340712693755
2.49	0.340718663751
2.495	0.340717189847
