# Supplementary material for: A general mechanistic model enables predictions of the biological effectiveness of different qualities of radiation
Source: Sci Rep. 2017 Sep 7;7:10790. doi: 10.1038/s41598-017-10820-1 (PMC5589818; doi:10.1038/s41598-017-10820-1)
Supplement: Supplementary file 2 — Supplementary Dataset 1 [file 41598_2017_10820_MOESM2_ESM.zip › Data/Proton Track Data/EnergyRange_Radial Energy_25MeV.csv]

# Value of 1 to indicate we must rescale to breaks
1
# Particle ID to identify what particle we use by Z. Taken from command line.
1
# Total LET value for curve
2.1330677916
# Average energy deposit at a given range. Distances um; energies in keV
# Input file name: Radial Energy_25MeV.csv
# Written at: 2016-11-21 13:01:06.675000
# r	Energy
0.0	0.00617737346889
0.005	0.00967840070093
0.01	0.0106060004952
0.015	0.0111458348435
0.02	0.0115034992484
0.025	0.011792697511
0.03	0.0120504672333
0.035	0.0122727109109
0.04	0.0124771246602
0.045	0.0126418891526
0.05	0.0129012267291
0.055	0.0130434106134
0.06	0.0131778152635
0.065	0.013310164581
0.07	0.0134319186812
0.075	0.0135487133341
0.08	0.0136616397402
0.085	0.01377109891
0.09	0.0138631214098
0.095	0.0139546484013
0.1	0.0140520599223
0.105	0.0141389595953
0.11	0.0142210829858
0.115	0.0142910210585
0.12	0.0143658704656
0.125	0.0144354982932
0.13	0.014497167194
0.135	0.0145658243711
0.14	0.0146452576672
0.145	0.0147150986849
0.15	0.0147747022521
0.155	0.0148283547232
0.16	0.0148873112453
0.165	0.0149335078278
0.17	0.0149914821287
0.175	0.0150333208046
0.18	0.0150806033094
0.185	0.0151368085759
0.19	0.0151901352883
0.195	0.0152463228868
0.2	0.015306051174
0.205	0.0153469315059
0.21	0.015397804198
0.215	0.0154503535302
0.22	0.0154940962818
0.225	0.0155412054857
0.23	0.0155829287243
0.235	0.0156171448212
0.24	0.015641977065
0.245	0.0156780093783
0.25	0.015714583794
0.255	0.0157512182022
0.26	0.0157884551858
0.265	0.0158236003974
0.27	0.015860538659
0.275	0.0158998474101
0.28	0.0159412497252
0.285	0.0159838558741
0.29	0.016019185929
0.295	0.016050879694
0.3	0.0160817131467
0.305	0.0161163962575
0.31	0.0161505135888
0.315	0.0161805170023
0.32	0.0162080697857
0.325	0.016229791345
0.33	0.0162514851677
0.335	0.0162765821044
0.34	0.0163053966925
0.345	0.0163351603211
0.35	0.0163659976658
0.355	0.0163960595201
0.36	0.0164293881773
0.365	0.0164679735803
0.37	0.0165037036693
0.375	0.016537632851
0.38	0.016567722299
0.385	0.0165957997654
0.39	0.0166134299384
0.395	0.0166361197504
0.4	0.0166553151593
0.405	0.0166788373892
0.41	0.0166989499191
0.415	0.0167312131805
0.42	0.016761488621
0.425	0.016795509922
0.43	0.0168297966516
0.435	0.0168494424272
0.44	0.0168679041395
0.445	0.0168914820733
0.45	0.0169154695283
0.455	0.0169421146299
0.46	0.0169607518147
0.465	0.0169822380076
0.47	0.0169940982122
0.475	0.0170149154174
0.48	0.0170346287557
0.485	0.0170538196581
0.49	0.0170759583346
0.495	0.0170991229733
0.5	0.0171269253244
0.505	0.0171526504329
0.51	0.0171727747785
0.515	0.0171948141544
0.52	0.0172188148828
0.525	0.0172410645266
0.53	0.0172725860293
0.535	0.017284903407
0.54	0.0173059527846
0.545	0.0173193261922
0.55	0.0173351507645
0.555	0.0173579893348
0.56	0.0173749721386
0.565	0.0173906280323
0.57	0.0174099222088
0.575	0.0174384550601
0.58	0.0174651233032
0.585	0.017487568968
0.59	0.0175030118318
0.595	0.0175183097013
0.6	0.0175316423135
0.605	0.0175473879311
0.61	0.0175645698244
0.615	0.017578187898
0.62	0.0176063734436
0.625	0.0176218201889
0.63	0.0176346516875
0.635	0.0176414087368
0.64	0.017663300486
0.645	0.0176803389134
0.65	0.0177048175114
0.655	0.0177285705649
0.66	0.0177400154377
0.665	0.0177553419749
0.67	0.0177723791736
0.675	0.0177843477859
0.68	0.0177939170848
0.685	0.0178078523163
0.69	0.0178207610525
0.695	0.0178357215647
0.7	0.0178497524374
0.705	0.0178631987461
0.71	0.0178746349749
0.715	0.017892523932
0.72	0.017910051041
0.725	0.0179335494903
0.73	0.0179488391009
0.735	0.0179647962714
0.74	0.0179817776382
0.745	0.0179912957251
0.75	0.0180016437455
0.755	0.018022201188
0.76	0.0180290996264
0.765	0.0180523025956
0.77	0.0180588948021
0.775	0.0180714570157
0.78	0.0180686041586
0.785	0.0180852391582
0.79	0.0180873116575
0.795	0.0180924687575
0.8	0.0181083424892
0.805	0.0181118650878
0.81	0.0181228001768
0.815	0.0181446537024
0.82	0.0181569405197
0.825	0.0181669573388
0.83	0.0181772641085
0.835	0.018188084778
0.84	0.0182021623968
0.845	0.0182176047254
0.85	0.0182265947682
0.855	0.0182352401722
0.86	0.0182460820828
0.865	0.0182577430092
0.87	0.0182716272639
0.875	0.0182856335328
0.88	0.0182977961439
0.885	0.0183098336729
0.89	0.018318038914
0.895	0.0183328593838
0.9	0.0183470451143
0.905	0.0183609767621
0.91	0.0183758604363
0.915	0.0183861133547
0.92	0.0183971869871
0.925	0.0184161712134
0.93	0.0184283382287
0.935	0.0184260861902
0.94	0.0184353578426
0.945	0.0184498434697
0.95	0.0184558429203
0.955	0.018468605814
0.96	0.0184882480661
0.965	0.0184901632017
0.97	0.018511594334
0.975	0.0185107815141
0.98	0.0185171050703
0.985	0.0185203099059
0.99	0.0185297352676
0.995	0.0185369231326
1.0	0.0185445438559
1.005	0.0185471347092
1.01	0.0185651180681
1.015	0.0185647473166
1.02	0.0185822912994
1.025	0.0185797214844
1.03	0.0185848864575
1.035	0.0186029115827
1.04	0.0186026630228
1.045	0.0186089521907
1.05	0.0186262418009
1.055	0.0186267743487
1.06	0.0186327605421
1.065	0.018646720431
1.07	0.0186550491661
1.075	0.0186568631171
1.08	0.0186628792116
1.085	0.0186708062109
1.09	0.0186874586065
1.095	0.018696175233
1.1	0.0187048666719
1.105	0.0187142456509
1.11	0.0187239805423
1.115	0.0187340563938
1.12	0.018744864785
1.125	0.0187568941887
1.13	0.0187701282107
1.135	0.0187833536386
1.14	0.0187963174627
1.145	0.01880403488
1.15	0.0188125506176
1.155	0.0188222660371
1.16	0.0188323045518
1.165	0.0188425721617
1.17	0.0188530175017
1.175	0.0188594273204
1.18	0.018870125295
1.185	0.0188845318604
1.19	0.0188972366131
1.195	0.0189093831949
1.2	0.018920783895
1.205	0.0189322296515
1.21	0.018943391827
1.215	0.0189536131738
1.22	0.0189570030014
1.225	0.0189650698758
1.23	0.018973114976
1.235	0.0189796472807
1.24	0.0189871066435
1.245	0.0189886099113
1.25	0.0189921770336
1.255	0.0190058525892
1.26	0.019015060166
1.265	0.01901905481
1.27	0.0190195483887
1.275	0.019035578889
1.28	0.0190457858957
1.285	0.0190405482388
1.29	0.0190520605582
1.295	0.0190622554551
1.3	0.0190571216542
1.305	0.0190717337397
1.31	0.0190832496678
1.315	0.0190782656266
1.32	0.0190963029083
1.325	0.0191077957721
1.33	0.0191034632893
1.335	0.0191233620426
1.34	0.0191206059366
1.345	0.0191379631256
1.35	0.0191544593975
1.355	0.019153883104
1.36	0.0191759961517
1.365	0.0191723666092
1.37	0.0191954380359
1.375	0.0191905320218
1.38	0.019206580951
1.385	0.0191972350374
1.39	0.0192158686883
1.395	0.0192092732567
1.4	0.0192292362892
1.405	0.0192234594117
1.41	0.0192456410453
1.415	0.0192438189803
1.42	0.0192653303
1.425	0.0192651758122
1.43	0.0192710056567
1.435	0.0192923784428
1.44	0.019288927946
1.445	0.0193116752679
1.45	0.0193072428151
1.455	0.0193137849157
1.46	0.0193355510867
1.465	0.0193316384869
1.47	0.0193526625231
1.475	0.0193530002033
1.48	0.0193573982438
1.485	0.0193810640401
1.49	0.0193812848949
1.495	0.019384973988
1.5	0.0194038382693
1.505	0.0194107935439
1.51	0.0194102508326
1.515	0.0194102248915
1.52	0.0194274651799
1.525	0.0194214377457
1.53	0.0194238590113
1.535	0.0194371469897
1.54	0.019445872201
1.545	0.019444020323
1.55	0.0194473690929
1.555	0.0194567917463
1.56	0.0194728639442
1.565	0.019470092999
1.57	0.0194738060808
1.575	0.0194794486419
1.58	0.0195001998417
1.585	0.019501297596
1.59	0.0195048851783
1.595	0.0195102017909
1.6	0.0195163921368
1.605	0.0195239527259
1.61	0.0195453678419
1.615	0.0195459009123
1.62	0.0195479542167
1.625	0.0195514985806
1.63	0.0195564234868
1.635	0.0195620331046
1.64	0.0195682857642
1.645	0.0195764663366
1.65	0.0195954633672
1.655	0.0195946909037
1.66	0.0195917142358
1.665	0.019592798845
1.67	0.0195955470251
1.675	0.019599116557
1.68	0.0196032591897
1.685	0.0196077984986
1.69	0.0196127165147
1.695	0.0196180253387
1.7	0.0196265808771
1.705	0.0196337863368
1.71	0.0196407302844
1.715	0.019647660546
1.72	0.0196546075652
1.725	0.0196617029
1.73	0.0196690719519
1.735	0.0196774882241
1.74	0.0196937708033
1.745	0.019705838568
1.75	0.0197167838672
1.755	0.0197271296971
1.76	0.0197370737053
1.765	0.0197466828033
1.77	0.0197558464015
1.775	0.0197635278695
1.78	0.0197656092253
1.785	0.0197707450312
1.79	0.0197766736759
1.795	0.019782958292
1.8	0.0197893951227
1.805	0.0197958117493
1.81	0.0198019785383
1.815	0.0198070288825
1.82	0.0197962878811
1.825	0.0197935601438
1.83	0.0198015166883
1.835	0.0198068594541
1.84	0.0198119557522
1.845	0.0198170127473
1.85	0.019822082819
1.855	0.0198271395649
1.86	0.0198327230584
1.865	0.0198254759106
1.87	0.0198421493712
1.875	0.0198525663308
1.88	0.0198613026483
1.885	0.0198691974522
1.89	0.0198759279176
1.895	0.019871310654
1.9	0.0198769868908
1.905	0.0198899572357
1.91	0.019899487643
1.915	0.0199074485794
1.92	0.0199112801921
1.925	0.0199024678161
1.93	0.0199205276562
1.935	0.0199305226426
1.94	0.0199386459012
1.945	0.0199428809283
1.95	0.0199295600875
1.955	0.0199458849982
1.96	0.0199541240871
1.965	0.0199593898403
1.97	0.0199464169583
1.975	0.0199644423465
1.98	0.0199739374314
1.985	0.0199807102687
1.99	0.0199676357101
1.995	0.0199845089776
2.0	0.0199948577603
2.005	0.0200001804015
2.01	0.0199880624694
2.015	0.0200076610357
2.02	0.0200170141555
2.025	0.0200056677827
2.03	0.020020304717
2.035	0.0200321874172
2.04	0.0200373404828
2.045	0.020022247872
2.05	0.0200414081445
2.055	0.0200492638143
2.06	0.0200347158431
2.065	0.0200547374109
2.07	0.0200638426401
2.075	0.0200496487536
2.08	0.0200693566471
2.085	0.0200796093521
2.09	0.020067897135
2.095	0.0200912226015
2.1	0.0201030037928
2.105	0.0200886692972
2.11	0.0201122446754
2.115	0.0201217103689
2.12	0.0201088011737
2.125	0.0201321394767
2.13	0.0201348686406
2.135	0.0201308550423
2.14	0.0201504938395
2.145	0.0201355991329
2.15	0.0201583398019
2.155	0.020167537001
2.16	0.0201546019256
2.165	0.0201778539078
2.17	0.0201640111735
2.175	0.0201859810148
2.18	0.0201964435569
2.185	0.0201807990036
2.19	0.0201994656746
2.195	0.0201828721187
2.2	0.0202041327837
2.205	0.0201979203803
2.21	0.0202056717668
2.215	0.0202192517248
2.22	0.0202044092654
2.225	0.0202267927722
2.23	0.0202114449602
2.235	0.020233423583
2.24	0.0202169465059
2.245	0.0202337212227
2.25	0.0202301056153
2.255	0.0202336174236
2.26	0.0202455417556
2.265	0.0202335197519
2.27	0.0202530465046
2.275	0.0202386539827
2.28	0.0202603391465
2.285	0.0202451201351
2.29	0.0202664738388
2.295	0.0202503065592
2.3	0.0202723840995
2.305	0.0202568293599
2.31	0.0202793305688
2.315	0.0202639887788
2.32	0.0202866676051
2.325	0.0202714850336
2.33	0.0202942742269
2.335	0.0202790622915
2.34	0.0203015757773
2.345	0.0202838252685
2.35	0.0203041817599
2.355	0.0202889539433
2.36	0.0203086511541
2.365	0.0202959385658
2.37	0.0203077921226
2.375	0.0203071297868
2.38	0.0203033649294
2.385	0.0203215630806
2.39	0.0203092981896
2.395	0.0203302295394
2.4	0.0203124122517
2.405	0.0203321278371
2.41	0.020316482375
2.415	0.0203346102195
2.42	0.0203235799643
2.425	0.0203215856807
2.43	0.0203409684685
2.435	0.02032759488
2.44	0.0203494308783
2.445	0.0203350361722
2.45	0.0203555446321
2.455	0.0203479834785
2.46	0.0203489058841
2.465	0.0203752804822
2.47	0.0203617590894
2.475	0.0203861208036
2.48	0.0203752030047
2.485	0.0203741436761
2.49	0.0203998348342
2.495	0.0203856100687
