# Supplementary material for: A general mechanistic model enables predictions of the biological effectiveness of different qualities of radiation
Source: Sci Rep. 2017 Sep 7;7:10790. doi: 10.1038/s41598-017-10820-1 (PMC5589818; doi:10.1038/s41598-017-10820-1)
Supplement: Supplementary file 2 — Supplementary Dataset 1 [file 41598_2017_10820_MOESM2_ESM.zip › Data/Proton Track Data/EnergyRange_Radial Energy_2MeV.csv]

# Value of 1 to indicate we must rescale to breaks
1
# Particle ID to identify what particle we use by Z. Taken from command line.
1
# Total LET value for curve
16.9220334852
# Average energy deposit at a given range. Distances um; energies in keV
# Input file name: Radial Energy_2MeV.csv
# Written at: 2016-11-21 12:54:40.287000
# r	Energy
0.0	0.0517123032707
0.005	0.115591265112
0.01	0.131231057329
0.015	0.138428703587
0.02	0.143656601676
0.025	0.147860261643
0.03	0.15144564979
0.035	0.154551386279
0.04	0.157176129056
0.045	0.15942197757
0.05	0.162020060433
0.055	0.163616105725
0.06	0.164952279521
0.065	0.166256336546
0.07	0.167390853217
0.075	0.168368126279
0.08	0.169302363159
0.085	0.17015991692
0.09	0.170866575022
0.095	0.171569844976
0.1	0.172187749398
0.105	0.172696295701
0.11	0.173131333582
0.115	0.173431420634
0.12	0.173731114593
0.125	0.174003475652
0.13	0.174229741136
0.135	0.174426642609
0.14	0.174560749858
0.145	0.174543633798
0.15	0.174586569903
0.155	0.174695714051
0.16	0.174806326086
0.165	0.174865769297
0.17	0.174855534281
0.175	0.174758620588
0.18	0.174665512301
0.185	0.174585425372
0.19	0.174527293324
0.195	0.174396937295
0.2	0.174304980703
0.205	0.174238770398
0.21	0.174146022495
0.215	0.174027817144
0.22	0.173932720731
0.225	0.17383232899
0.23	0.173694073266
0.235	0.173562952391
0.24	0.173452597866
0.245	0.173325250285
0.25	0.173204517117
0.255	0.173086234925
0.26	0.172969303385
0.265	0.172865502011
0.27	0.172788350737
0.275	0.172701743033
0.28	0.172611153913
0.285	0.172515476334
0.29	0.172410443417
0.295	0.172301696093
0.3	0.17220179626
0.305	0.172107031284
0.31	0.172009965078
0.315	0.171923980686
0.32	0.171846007897
0.325	0.171770465977
0.33	0.171685128602
0.335	0.171600891039
0.34	0.171517245037
0.345	0.171439795405
0.35	0.171366374056
0.355	0.17129119544
0.36	0.171221272053
0.365	0.171152023938
0.37	0.171074388938
0.375	0.171001696807
0.38	0.170947734559
0.385	0.170898559765
0.39	0.170851992276
0.395	0.170804637257
0.4	0.170754804188
0.405	0.170699414513
0.41	0.170641889857
0.415	0.170597634384
0.42	0.170558431624
0.425	0.170515078433
0.43	0.17047183163
0.435	0.170427536356
0.44	0.170385588469
0.445	0.170350826285
0.45	0.170319422703
0.455	0.170288873347
0.46	0.170259516885
0.465	0.170231769089
0.47	0.17020517909
0.475	0.170178607139
0.48	0.170151119609
0.485	0.170125148078
0.49	0.170098735953
0.495	0.170074181101
0.5	0.170051124495
0.505	0.170029033394
0.51	0.170006556762
0.515	0.1699837906
0.52	0.169963331262
0.525	0.169945484338
0.53	0.169928825962
0.535	0.169916184976
0.54	0.169905616772
0.545	0.169892089355
0.55	0.16987435424
0.555	0.169858411453
0.56	0.169844234509
0.565	0.169831012149
0.57	0.16981724009
0.575	0.169800279058
0.58	0.169784422693
0.585	0.169770500785
0.59	0.169758200645
0.595	0.169746243071
0.6	0.169735116791
0.605	0.169724796495
0.61	0.169714531284
0.615	0.169704433066
0.62	0.169694759322
0.625	0.169685392668
0.63	0.169676810847
0.635	0.169668555228
0.64	0.169660987916
0.645	0.169655781095
0.65	0.169650676469
0.655	0.169645135834
0.66	0.169640302762
0.665	0.169635207867
0.67	0.169628855005
0.675	0.16961749269
0.68	0.169605800347
0.685	0.169596059538
0.69	0.16958626892
0.695	0.169576694528
0.7	0.169567914143
0.705	0.169559131745
0.71	0.169550158331
0.715	0.169541891042
0.72	0.16953392568
0.725	0.169525837122
0.73	0.169518188202
0.735	0.16951084438
0.74	0.169503400752
0.745	0.169496147914
0.75	0.169489344838
0.755	0.169483130833
0.76	0.169477689175
0.765	0.169472152885
0.77	0.169466547159
0.775	0.169460666046
0.78	0.169454839707
0.785	0.169449375062
0.79	0.16944429317
0.795	0.169440007447
0.8	0.169435660141
0.805	0.16943130264
0.81	0.169427295691
0.815	0.169423731804
0.82	0.169420113624
0.825	0.169416905234
0.83	0.169416372635
0.835	0.169416889755
0.84	0.169415881114
0.845	0.169413744319
0.85	0.169407903892
0.855	0.169401577937
0.86	0.169396603602
0.865	0.169392022878
0.87	0.169386958422
0.875	0.169382102605
0.88	0.169377803637
0.885	0.169374055773
0.89	0.16937208912
0.895	0.169370578286
0.9	0.169368415853
0.905	0.16936594046
0.91	0.16936257268
0.915	0.169358754378
0.92	0.169355482591
0.925	0.169352555149
0.93	0.169350311955
0.935	0.169349013916
0.94	0.169347415421
0.945	0.169345892553
0.95	0.16934529191
0.955	0.169349141462
0.96	0.169352035376
0.965	0.169353037037
0.97	0.169353141713
0.975	0.169348525132
0.98	0.169340850205
0.985	0.169335709894
0.99	0.169331555909
0.995	0.169327817039
1.0	0.169324081682
1.005	0.16932063638
1.01	0.169317491779
1.015	0.169314526504
1.02	0.169311890805
1.025	0.169309606629
1.03	0.169307286692
1.035	0.169305016058
1.04	0.169302751448
1.045	0.169300617681
1.05	0.169298618199
1.055	0.169296578255
1.06	0.169294596855
1.065	0.169292728867
1.07	0.169291219236
1.075	0.169289832593
1.08	0.169288309975
1.085	0.169286743014
1.09	0.169285132757
1.095	0.16928303275
1.1	0.169280818795
1.105	0.169278873473
1.11	0.169277073906
1.115	0.1692754601
1.12	0.169274600936
1.125	0.169274274684
1.13	0.169273520807
1.135	0.169272594552
1.14	0.169271533633
1.145	0.169269981212
1.15	0.169267753609
1.155	0.169265921168
1.16	0.169264279217
1.165	0.169262742853
1.17	0.169261305807
1.175	0.169260050694
1.18	0.169258826971
1.185	0.16925761482
1.19	0.169256428085
1.195	0.169255316358
1.2	0.169254590657
1.205	0.169254222087
1.21	0.16925359531
1.215	0.169252868563
1.22	0.169252073963
1.225	0.169251302021
1.23	0.169250669338
1.235	0.169250014549
1.24	0.169249283244
1.245	0.169248459372
1.25	0.169247556554
1.255	0.169246274782
1.26	0.169243617891
1.265	0.169241522978
1.27	0.169239771224
1.275	0.169238223631
1.28	0.169236785014
1.285	0.169235480558
1.29	0.169234456544
1.295	0.169233392215
1.3	0.169232282811
1.305	0.16923125431
1.31	0.169230272596
1.315	0.169229443012
1.32	0.169229097185
1.325	0.169228546219
1.33	0.169227844551
1.335	0.169227223257
1.34	0.169226485839
1.345	0.16922584016
1.35	0.169225233408
1.355	0.169224539874
1.36	0.169223938778
1.365	0.169223211582
1.37	0.169222600412
1.375	0.169221799875
1.38	0.169220802942
1.385	0.169219718396
1.39	0.169218872492
1.395	0.169217990134
1.4	0.169217260476
1.405	0.169216498216
1.41	0.169216124039
1.415	0.169215959519
1.42	0.169215730168
1.425	0.16921531744
1.43	0.169214904216
1.435	0.169214561419
1.44	0.169214108661
1.445	0.169213969705
1.45	0.169213678714
1.455	0.169213391975
1.46	0.169213168551
1.465	0.169212784481
1.47	0.169212580436
1.475	0.169212407661
1.48	0.169212825902
1.485	0.169213191659
1.49	0.169213207427
1.495	0.169213140624
1.5	0.169213139324
1.505	0.169212924466
1.51	0.169212162782
1.515	0.169210200995
1.52	0.169208838684
1.525	0.169207693861
1.53	0.16920672001
1.535	0.169205873172
1.54	0.169205050277
1.545	0.169204132198
1.55	0.169202958556
1.555	0.169201970916
1.56	0.169201109038
1.565	0.169200270472
1.57	0.169199502101
1.575	0.169198797882
1.58	0.169198233374
1.585	0.169197995217
1.59	0.169197734573
1.595	0.169197404257
1.6	0.16919707685
1.605	0.169196790361
1.61	0.169196635435
1.615	0.169196726284
1.62	0.169198872982
1.625	0.169202431987
1.63	0.169204642848
1.635	0.169206295839
1.64	0.169207637054
1.645	0.169208753603
1.65	0.16920968932
1.655	0.16920947149
1.66	0.169205567637
1.665	0.169202532686
1.67	0.169200530862
1.675	0.169198968833
1.68	0.169197667517
1.685	0.169196559532
1.69	0.169195664345
1.695	0.169195348431
1.7	0.169196415796
1.705	0.169196907959
1.71	0.169197125983
1.715	0.169197229211
1.72	0.169197266504
1.725	0.169197260483
1.73	0.169197211099
1.735	0.16919703005
1.74	0.16919665594
1.745	0.169196384889
1.75	0.169196158196
1.755	0.169195951054
1.76	0.169195760062
1.765	0.16919558311
1.77	0.169195426755
1.775	0.169195349289
1.78	0.169195529924
1.785	0.169195601991
1.79	0.169195615661
1.795	0.169195600654
1.8	0.169195567073
1.805	0.169195514169
1.81	0.169195436083
1.815	0.16919528558
1.82	0.169194786861
1.825	0.169194381698
1.83	0.169194118934
1.835	0.169193872339
1.84	0.169193634997
1.845	0.169193392092
1.85	0.169193122439
1.855	0.169192754382
1.86	0.169191700007
1.865	0.169189986847
1.87	0.169188837642
1.875	0.169187901974
1.88	0.169187081541
1.885	0.169186338473
1.89	0.169185652188
1.895	0.169185000713
1.9	0.169184457016
1.905	0.169184242917
1.91	0.169184114298
1.915	0.16918386181
1.92	0.16918355555
1.925	0.169183205929
1.93	0.169182953469
1.935	0.169182683578
1.94	0.169182410528
1.945	0.169182146944
1.95	0.169181985696
1.955	0.169181954694
1.96	0.169181840295
1.965	0.169181678037
1.97	0.169181435651
1.975	0.169181344553
1.98	0.169181235838
1.985	0.169181130302
1.99	0.169181062065
1.995	0.169181864586
2.0	0.169182787396
2.005	0.16918327845
2.01	0.169183507043
2.015	0.169183951995
2.02	0.169184244751
2.025	0.16918428251
2.03	0.169184483897
2.035	0.169184561949
2.04	0.169183692652
2.045	0.169182094747
2.05	0.169181190142
2.055	0.16918047752
2.06	0.169179815776
2.065	0.169179362394
2.07	0.169178945306
2.075	0.169178527884
2.08	0.169178346754
2.085	0.169178557574
2.09	0.169180477197
2.095	0.169182347619
2.1	0.169183552933
2.105	0.169184183307
2.11	0.169185190328
2.115	0.169185901278
2.12	0.169186296819
2.125	0.169187131284
2.13	0.169187656749
2.135	0.16918833085
2.14	0.169190061906
2.145	0.169190800515
2.15	0.169192002402
2.155	0.169192847318
2.16	0.169193272738
2.165	0.169194253418
2.17	0.169194485434
2.175	0.16919522951
2.18	0.169195579853
2.185	0.169194510599
2.19	0.169191449152
2.195	0.169189414313
2.2	0.169188095703
2.205	0.169186955623
2.21	0.169186040812
2.215	0.169185282117
2.22	0.169184528496
2.225	0.169184019106
2.23	0.169183505002
2.235	0.169183574519
2.24	0.169185113996
2.245	0.169186447352
2.25	0.169187127307
2.255	0.169187716233
2.26	0.169188312646
2.265	0.16918855364
2.27	0.169189147931
2.275	0.169189246098
2.28	0.169189816359
2.285	0.169189785511
2.29	0.169190002497
2.295	0.169189588327
2.3	0.169189823409
2.305	0.169189620472
2.31	0.169189950149
2.315	0.169189809204
2.32	0.169190193889
2.325	0.169190114954
2.33	0.169190584274
2.335	0.169190670619
2.34	0.169191703021
2.345	0.169194407212
2.35	0.169197555583
2.355	0.169198955325
2.36	0.169201030392
2.365	0.169202067077
2.37	0.169203605804
2.375	0.169204752228
2.38	0.169205750306
2.385	0.169207220456
2.39	0.16920790459
2.395	0.169209603662
2.4	0.169210931548
2.405	0.169213316249
2.41	0.169214079238
2.415	0.16921592591
2.42	0.169216737595
2.425	0.169217724131
2.43	0.169219317046
2.435	0.169219698096
2.44	0.169221302015
2.445	0.169221335813
2.45	0.169222052024
2.455	0.169218504012
2.46	0.169215467449
2.465	0.169213861913
2.47	0.169212300462
2.475	0.169211432563
2.48	0.16921039965
2.485	0.16920958565
2.49	0.169209167641
2.495	0.169208417127
