# Supplementary material for: A general mechanistic model enables predictions of the biological effectiveness of different qualities of radiation
Source: Sci Rep. 2017 Sep 7;7:10790. doi: 10.1038/s41598-017-10820-1 (PMC5589818; doi:10.1038/s41598-017-10820-1)
Supplement: Supplementary file 2 — Supplementary Dataset 1 [file 41598_2017_10820_MOESM2_ESM.zip › Data/Proton Track Data/EnergyRange_Radial Energy_30MeV.csv]

# Value of 1 to indicate we must rescale to breaks
1
# Particle ID to identify what particle we use by Z. Taken from command line.
1
# Total LET value for curve
1.81269497946
# Average energy deposit at a given range. Distances um; energies in keV
# Input file name: Radial Energy_30MeV.csv
# Written at: 2016-11-21 13:01:52.413000
# r	Energy
0.0	0.00532520052616
0.005	0.00833411480288
0.01	0.0091391029931
0.015	0.00959554929088
0.02	0.0099005392945
0.025	0.0101392199555
0.03	0.0103669528456
0.035	0.0105721016039
0.04	0.0107407811745
0.045	0.0108886007499
0.05	0.0111010750727
0.055	0.0112116136214
0.06	0.0113170027399
0.065	0.0114293948972
0.07	0.0115422179688
0.075	0.0116394437376
0.08	0.0117387585317
0.085	0.0118371336609
0.09	0.0119163080228
0.095	0.0119940600881
0.1	0.0120662376986
0.105	0.0121378348977
0.11	0.0122084652502
0.115	0.0122828366609
0.12	0.0123492497364
0.125	0.0124104751704
0.13	0.012468475717
0.135	0.012525502151
0.14	0.0125879862
0.145	0.0126481302949
0.15	0.0127085393077
0.155	0.0127668035204
0.16	0.0128088557735
0.165	0.0128515985123
0.17	0.0128891711927
0.175	0.0129425813879
0.18	0.0129852215374
0.185	0.0130298035084
0.19	0.0130749528859
0.195	0.0131215903446
0.2	0.0131611875553
0.205	0.0131993480173
0.21	0.013242388843
0.215	0.013277562958
0.22	0.0133046146511
0.225	0.013328644268
0.23	0.0133649350344
0.235	0.013401471516
0.24	0.0134336263157
0.245	0.013459804843
0.25	0.0134942817314
0.255	0.0135284759911
0.26	0.0135613258776
0.265	0.0135919014724
0.27	0.0136207765422
0.275	0.013643742074
0.28	0.0136674812586
0.285	0.0136937561279
0.29	0.0137167844071
0.295	0.013738698656
0.3	0.013763819299
0.305	0.0137931872162
0.31	0.0138186433291
0.315	0.0138405162969
0.32	0.0138645805262
0.325	0.0138920135855
0.33	0.0139117053711
0.335	0.0139323322942
0.34	0.0139543802629
0.345	0.0139790374853
0.35	0.0140050411804
0.355	0.0140315923792
0.36	0.0140551183361
0.365	0.0140768961093
0.37	0.0140999062798
0.375	0.0141229667501
0.38	0.0141478514236
0.385	0.0141704106771
0.39	0.0141848511484
0.395	0.0142029482146
0.4	0.0142179177688
0.405	0.0142379373954
0.41	0.0142553996267
0.415	0.0142825338696
0.42	0.014306538449
0.425	0.014324096312
0.43	0.014341169349
0.435	0.0143546291535
0.44	0.0143686396699
0.445	0.0143848184202
0.45	0.014401212933
0.455	0.0144227994002
0.46	0.0144386845932
0.465	0.0144584383994
0.47	0.0144716080147
0.475	0.0144910571414
0.48	0.0145101758643
0.485	0.0145263435683
0.49	0.0145384398027
0.495	0.0145528282287
0.5	0.014560194795
0.505	0.014567301254
0.51	0.0145783442056
0.515	0.0145969059396
0.52	0.0146134463715
0.525	0.0146223988459
0.53	0.0146418393328
0.535	0.0146540396193
0.54	0.0146768297101
0.545	0.0146880115042
0.55	0.0146950933344
0.555	0.0147098187104
0.56	0.0147180535087
0.565	0.0147240917423
0.57	0.014734181283
0.575	0.014746967762
0.58	0.0147603090134
0.585	0.0147742336814
0.59	0.0147899367567
0.595	0.0148020188092
0.6	0.0148126286092
0.605	0.0148256987907
0.61	0.0148390266456
0.615	0.0148497374403
0.62	0.0148723825038
0.625	0.014884560649
0.63	0.014899223064
0.635	0.0149078738495
0.64	0.0149269396928
0.645	0.0149333662699
0.65	0.0149472238927
0.655	0.0149629602967
0.66	0.0149739702862
0.665	0.0149874290118
0.67	0.0150009337277
0.675	0.0150085993489
0.68	0.0150139967701
0.685	0.0150234154152
0.69	0.0150317143948
0.695	0.0150416075393
0.7	0.0150509619507
0.705	0.0150599225066
0.71	0.0150672162764
0.715	0.0150795502268
0.72	0.0150902169599
0.725	0.0150954149798
0.73	0.0151000248976
0.735	0.0151076977092
0.74	0.0151275424233
0.745	0.0151433429216
0.75	0.0151551095744
0.755	0.0151744601293
0.76	0.0151825346919
0.765	0.0152034769202
0.77	0.0152102277377
0.775	0.015224008326
0.78	0.0152246857803
0.785	0.0152412149222
0.79	0.0152464213676
0.795	0.015265080891
0.8	0.0152881153102
0.805	0.0152964567253
0.81	0.0153076607663
0.815	0.0153235483166
0.82	0.0153335109011
0.825	0.0153419035917
0.83	0.0153480605538
0.835	0.0153535740693
0.84	0.0153635791872
0.845	0.0153753648375
0.85	0.0153820775968
0.855	0.0153886110015
0.86	0.0153970554618
0.865	0.0154062478901
0.87	0.0154174626886
0.875	0.0154287961269
0.88	0.0154385753857
0.885	0.0154484313855
0.89	0.0154572336043
0.895	0.0154722371209
0.9	0.0154853840663
0.905	0.0154977728757
0.91	0.0155084181189
0.915	0.0155138558345
0.92	0.0155214467033
0.925	0.0155362442452
0.93	0.0155469690197
0.935	0.0155484707425
0.94	0.0155579168706
0.945	0.0155709868421
0.95	0.0155755874848
0.955	0.0155773845663
0.96	0.0155872409672
0.965	0.0155852848336
0.97	0.0155996338746
0.975	0.0155999055031
0.98	0.0156088817326
0.985	0.0156128419731
0.99	0.0156216405911
0.995	0.0156288033953
1.0	0.0156412493806
1.005	0.0156473655753
1.01	0.0156660738502
1.015	0.0156677579009
1.02	0.0156854693485
1.025	0.0156853989228
1.03	0.0156917268379
1.035	0.0157095482495
1.04	0.0157105676114
1.045	0.0157174158212
1.05	0.0157345239595
1.055	0.0157359797855
1.06	0.0157425216503
1.065	0.0157563235936
1.07	0.0157682923691
1.075	0.0157748084982
1.08	0.0157835333113
1.085	0.0157932658633
1.09	0.0158112156851
1.095	0.0158198923403
1.1	0.0158282874768
1.105	0.0158377487994
1.11	0.0158475018007
1.115	0.0158574247388
1.12	0.015867324268
1.125	0.0158777175544
1.13	0.0158897680012
1.135	0.015901862446
1.14	0.0159134621519
1.145	0.0159171699142
1.15	0.0159168433093
1.155	0.0159210299599
1.16	0.0159265506561
1.165	0.0159328349087
1.17	0.0159397343313
1.175	0.0159444657152
1.18	0.0159527397861
1.185	0.0159642384318
1.19	0.0159741105667
1.195	0.0159834271354
1.2	0.0159913422691
1.205	0.0159984274123
1.21	0.0160061396618
1.215	0.0160134457212
1.22	0.0160149375438
1.225	0.0160207361757
1.23	0.0160279858797
1.235	0.0160336462782
1.24	0.0160398304745
1.245	0.0160408912203
1.25	0.0160435611424
1.255	0.0160550277273
1.26	0.0160634634649
1.265	0.0160672275626
1.27	0.0160675373369
1.275	0.0160812482914
1.28	0.0160900042393
1.285	0.0160860229738
1.29	0.0160993527513
1.295	0.0161095989661
1.3	0.0161058136997
1.305	0.0161196408818
1.31	0.0161298906037
1.315	0.0161240925786
1.32	0.0161325253012
1.325	0.0161385347774
1.33	0.016132544167
1.335	0.0161466004737
1.34	0.0161426450807
1.345	0.0161554237483
1.35	0.016167021853
1.355	0.0161649760951
1.36	0.0161816317553
1.365	0.016177799133
1.37	0.0161955132234
1.375	0.0161915910508
1.38	0.0162105761167
1.385	0.0162075387241
1.39	0.0162268184591
1.395	0.0162232269079
1.4	0.0162426886583
1.405	0.0162395027081
1.41	0.016264053691
1.415	0.0162701827968
1.42	0.0162957030557
1.425	0.0162985889314
1.43	0.0163069457562
1.435	0.0163303249629
1.44	0.0163285993936
1.445	0.0163478109814
1.45	0.0163416283253
1.455	0.0163467015536
1.46	0.0163664625156
1.465	0.016362646168
1.47	0.0163816018502
1.475	0.0163803419389
1.48	0.0163767893275
1.485	0.016392495177
1.49	0.0163895266499
1.495	0.0163906373061
1.5	0.0164045161722
1.505	0.0164088608417
1.51	0.0164084564756
1.515	0.0164140916607
1.52	0.0164327472641
1.525	0.0164289672023
1.53	0.0164325634712
1.535	0.0164456146429
1.54	0.0164545046825
1.545	0.0164542245661
1.55	0.0164615131974
1.555	0.0164726059216
1.56	0.0164899439649
1.565	0.0164886676581
1.57	0.0164934793819
1.575	0.0164996504434
1.58	0.0165199877595
1.585	0.0165162444673
1.59	0.0165170823548
1.595	0.0165204073959
1.6	0.0165247950906
1.605	0.0165303898663
1.61	0.0165489516753
1.615	0.0165481030568
1.62	0.0165476942082
1.625	0.0165476338809
1.63	0.0165499143611
1.635	0.0165531417429
1.64	0.0165570987013
1.645	0.0165627591805
1.65	0.0165786010837
1.655	0.0165773583758
1.66	0.016581186506
1.665	0.0165858284073
1.67	0.0165906542366
1.675	0.0165956336403
1.68	0.0166007302738
1.685	0.0166058479043
1.69	0.0166108851377
1.695	0.0166148524825
1.7	0.0166141270281
1.705	0.0166161649594
1.71	0.0166190445411
1.715	0.0166223881244
1.72	0.0166260034905
1.725	0.0166298286794
1.73	0.0166337152067
1.735	0.0166365816508
1.74	0.0166370444015
1.745	0.0166393645336
1.75	0.0166422644071
1.755	0.0166454930318
1.76	0.0166489549791
1.765	0.0166526009045
1.77	0.0166563553149
1.775	0.0166600190115
1.78	0.0166644502493
1.785	0.0166687651949
1.79	0.016673091646
1.795	0.016677459486
1.8	0.0166818457836
1.805	0.0166862011964
1.81	0.0166904461493
1.815	0.0166942046423
1.82	0.0166891234442
1.825	0.0166890432681
1.83	0.0166970557565
1.835	0.0167023000166
1.84	0.0167071452231
1.845	0.0167118334969
1.85	0.0167164590528
1.855	0.0167210784623
1.86	0.016727034765
1.865	0.0167219339642
1.87	0.0167372818602
1.875	0.0167466158955
1.88	0.0167545015842
1.885	0.016761652753
1.89	0.0167679167519
1.895	0.0167643968868
1.9	0.0167699138687
1.905	0.0167832678759
1.91	0.0167941084745
1.915	0.0168026487667
1.92	0.0168076570053
1.925	0.0168005290657
1.93	0.0168175297275
1.935	0.016827103269
1.94	0.0168351057719
1.945	0.016840221399
1.95	0.0168313132465
1.955	0.0168490816675
1.96	0.0168585055391
1.965	0.0168651924554
1.97	0.0168544570439
1.975	0.0168723861784
1.98	0.0168820807274
1.985	0.0168893822601
1.99	0.0168779972634
1.995	0.0168933672886
2.0	0.0169018782009
2.005	0.0169069346416
2.01	0.0168959121134
2.015	0.0169135841105
2.02	0.0169220605539
2.025	0.0169118994473
2.03	0.0169256343951
2.035	0.0169360638241
2.04	0.0169404065637
2.045	0.0169262246879
2.05	0.0169426135174
2.055	0.0169492872388
2.06	0.0169362854623
2.065	0.0169535760074
2.07	0.0169612731827
2.075	0.0169485159045
2.08	0.0169653884515
2.085	0.0169731212728
2.09	0.0169557112829
2.095	0.0169688474847
2.1	0.0169744282024
2.105	0.0169606779457
2.11	0.0169763335687
2.115	0.0169816823316
2.12	0.0169697313334
2.125	0.0169859192324
2.13	0.016986750938
2.135	0.0169822476111
2.14	0.0169976321434
2.145	0.0169854616521
2.15	0.0170026989739
2.155	0.0170094159787
2.16	0.0169983261808
2.165	0.0170158850798
2.17	0.0170043479394
2.175	0.0170211446727
2.18	0.0170287614761
2.185	0.0170157371998
2.19	0.0170291518501
2.195	0.0170155993766
2.2	0.0170314065819
2.205	0.0170259190464
2.21	0.0170315843239
2.215	0.0170416557361
2.22	0.0170296993137
2.225	0.0170467240225
2.23	0.0170348452996
2.235	0.0170525411183
2.24	0.0170461867867
2.245	0.0170656633562
2.25	0.0170653613106
2.255	0.0170709693536
2.26	0.0170838529196
2.265	0.0170746693288
2.27	0.0170937959938
2.275	0.0170826417166
2.28	0.0171033705093
2.285	0.0170918099072
2.29	0.0171167542009
2.295	0.0171081213193
2.3	0.0171341409216
2.305	0.0171225442233
2.31	0.0171477274801
2.315	0.0171355491193
2.32	0.0171603430289
2.325	0.0171478643283
2.33	0.0171723973842
2.335	0.0171595659938
2.34	0.0171834705248
2.345	0.0171670790668
2.35	0.0171878405583
2.355	0.0171743447026
2.36	0.0171948094815
2.365	0.017183452381
2.37	0.0171963488734
2.375	0.0171966809249
2.38	0.0171939472441
2.385	0.0172132408253
2.39	0.0172023499358
2.395	0.0172240842829
2.4	0.017210486143
2.405	0.0172331763974
2.41	0.0172196142644
2.415	0.0172402029281
2.42	0.0172303074836
2.425	0.0172298007201
2.43	0.017251305136
2.435	0.0172390405385
2.44	0.0172622846747
2.445	0.0172487436787
2.45	0.0172700836107
2.455	0.0172561029535
2.46	0.0172528777463
2.465	0.0172738941799
2.47	0.0172601725627
2.475	0.0172804839922
2.48	0.0172693123691
2.485	0.0172674575848
2.49	0.017289466446
2.495	0.0172762245556
