# Supplementary material for: A general mechanistic model enables predictions of the biological effectiveness of different qualities of radiation
Source: Sci Rep. 2017 Sep 7;7:10790. doi: 10.1038/s41598-017-10820-1 (PMC5589818; doi:10.1038/s41598-017-10820-1)
Supplement: Supplementary file 2 — Supplementary Dataset 1 [file 41598_2017_10820_MOESM2_ESM.zip › Data/Proton Track Data/EnergyRange_Radial Energy_3MeV.csv]

# Value of 1 to indicate we must rescale to breaks
1
# Particle ID to identify what particle we use by Z. Taken from command line.
1
# Total LET value for curve
12.1029777761
# Average energy deposit at a given range. Distances um; energies in keV
# Input file name: Radial Energy_3MeV.csv
# Written at: 2016-11-21 12:55:23.867000
# r	Energy
0.0	0.0393745760241
0.005	0.0747533532751
0.01	0.0825991991948
0.015	0.08734481434
0.02	0.0909069676633
0.025	0.0937630062468
0.03	0.0962881811021
0.035	0.0985628265019
0.04	0.100577626744
0.045	0.102394366792
0.05	0.104581180068
0.055	0.10604700096
0.06	0.10725117102
0.065	0.108360631745
0.07	0.109486194873
0.075	0.110494891818
0.08	0.111396448289
0.085	0.112232257608
0.09	0.113035280415
0.095	0.113755098343
0.1	0.11439915641
0.105	0.114965963571
0.11	0.115522873722
0.115	0.116212235706
0.12	0.116814728308
0.125	0.11735789399
0.13	0.117835192245
0.135	0.118272589169
0.14	0.118664894947
0.145	0.119083994154
0.15	0.119434579078
0.155	0.119773585259
0.16	0.120091841344
0.165	0.120377460814
0.17	0.120710203938
0.175	0.12100541262
0.18	0.121294035051
0.185	0.121597916641
0.19	0.121816264156
0.195	0.122022880751
0.2	0.122180905653
0.205	0.122384371227
0.21	0.122605580789
0.215	0.122773478916
0.22	0.122940812283
0.225	0.123164062934
0.23	0.123344230122
0.235	0.123508886735
0.24	0.123638393667
0.245	0.123686386378
0.25	0.123800279891
0.255	0.123905459098
0.26	0.123983729588
0.265	0.124068335266
0.27	0.124172345979
0.275	0.124214304898
0.28	0.124262609002
0.285	0.124320086484
0.29	0.124367547557
0.295	0.124399052808
0.3	0.124418813345
0.305	0.124429821821
0.31	0.124418645577
0.315	0.124429112983
0.32	0.124454793731
0.325	0.124490116197
0.33	0.12454967489
0.335	0.124608338856
0.34	0.12464279766
0.345	0.124627332052
0.35	0.124598816479
0.355	0.124564201157
0.36	0.124530703699
0.365	0.124485407041
0.37	0.124474361902
0.375	0.124481004739
0.38	0.124507602201
0.385	0.12452419134
0.39	0.124509179197
0.395	0.124501677798
0.4	0.124486176841
0.405	0.124469797487
0.41	0.12444820355
0.415	0.124444508668
0.42	0.124439771157
0.425	0.124391574427
0.43	0.124338532481
0.435	0.124285128123
0.44	0.124239253699
0.445	0.124204100407
0.45	0.1241763162
0.455	0.124157258962
0.46	0.124138609531
0.465	0.124114500083
0.47	0.124079437316
0.475	0.124047596647
0.48	0.123998838284
0.485	0.123967932767
0.49	0.123949805936
0.495	0.123932282074
0.5	0.123893803927
0.505	0.123855985887
0.51	0.123815029516
0.515	0.123766859883
0.52	0.123728205733
0.525	0.123671420397
0.53	0.123632634899
0.535	0.12361000775
0.54	0.123599964064
0.545	0.123580470753
0.55	0.123549496502
0.555	0.123525694222
0.56	0.123491660931
0.565	0.123452221568
0.57	0.1234217208
0.575	0.123384894089
0.58	0.123353183923
0.585	0.123323195014
0.59	0.123287867132
0.595	0.123257200578
0.6	0.123217704792
0.605	0.123171365082
0.61	0.123133643064
0.615	0.123081512711
0.62	0.123030943706
0.625	0.122990466685
0.63	0.122956870329
0.635	0.122925685524
0.64	0.122897493246
0.645	0.122864896878
0.65	0.12283579999
0.655	0.122809240318
0.66	0.122779307416
0.665	0.122752008652
0.67	0.122727516827
0.675	0.122704103983
0.68	0.122681541201
0.685	0.122659291556
0.69	0.122626467632
0.695	0.12259122162
0.7	0.122563290098
0.705	0.122540122894
0.71	0.122521075841
0.715	0.122502442269
0.72	0.122484412254
0.725	0.122467720094
0.73	0.122450966729
0.735	0.122434579239
0.74	0.122416576642
0.745	0.122398097961
0.75	0.122380675314
0.755	0.122360327364
0.76	0.122330259595
0.765	0.122307369078
0.77	0.122286195932
0.775	0.122266570504
0.78	0.122247063447
0.785	0.122229572594
0.79	0.122209974301
0.795	0.122183660478
0.8	0.12216203849
0.805	0.122142670941
0.81	0.122127763621
0.815	0.122117818587
0.82	0.122105680058
0.825	0.122093248424
0.83	0.122081746162
0.835	0.122070761747
0.84	0.122059346603
0.845	0.12204649281
0.85	0.122021266052
0.855	0.121995538737
0.86	0.121975361975
0.865	0.1219572175
0.87	0.121939595977
0.875	0.121923010829
0.88	0.12190758362
0.885	0.121893250429
0.89	0.121881941661
0.895	0.121871693654
0.9	0.121860649238
0.905	0.121849286927
0.91	0.121835180401
0.915	0.121819698009
0.92	0.121806267372
0.925	0.121793737467
0.93	0.121780887692
0.935	0.12176698769
0.94	0.121754514398
0.945	0.121742879115
0.95	0.121732067162
0.955	0.121724098831
0.96	0.12171596969
0.965	0.121707099134
0.97	0.121698440722
0.975	0.121688095349
0.98	0.121676976733
0.985	0.121667017606
0.99	0.121657686282
0.995	0.121648839687
1.0	0.121641181444
1.005	0.121633482618
1.01	0.121626000548
1.015	0.121618381045
1.02	0.121611472007
1.025	0.121604957216
1.03	0.121598374257
1.035	0.121592047884
1.04	0.121585495183
1.045	0.121579524821
1.05	0.121574177239
1.055	0.121568295427
1.06	0.121562517938
1.065	0.121556915422
1.07	0.121550879641
1.075	0.121544679231
1.08	0.121538807837
1.085	0.121533082681
1.09	0.121527455318
1.095	0.121520309134
1.1	0.121512867106
1.105	0.121506267999
1.11	0.121499987401
1.115	0.121493797032
1.12	0.121486547522
1.125	0.121478590383
1.13	0.121471672448
1.135	0.121465185206
1.14	0.121458976215
1.145	0.121452915863
1.15	0.121446978277
1.155	0.121441268235
1.16	0.121435740252
1.165	0.121430392771
1.17	0.121425331766
1.175	0.121421238024
1.18	0.121417059833
1.185	0.121412774124
1.19	0.121408486189
1.195	0.121404245176
1.2	0.121400120251
1.205	0.121396142644
1.21	0.121392180907
1.215	0.121388279597
1.22	0.12138445208
1.225	0.121381040856
1.23	0.121379829532
1.235	0.121378448948
1.24	0.121376317106
1.245	0.121373804618
1.25	0.121371143179
1.255	0.121368111606
1.26	0.121363100413
1.265	0.121358865638
1.27	0.121355014179
1.275	0.121351546557
1.28	0.121348151718
1.285	0.121344790396
1.29	0.121342039494
1.295	0.121339173572
1.3	0.121336058935
1.305	0.121333215006
1.31	0.121330314843
1.315	0.12132676977
1.32	0.121322501744
1.325	0.12131879674
1.33	0.121315216253
1.335	0.121312007579
1.34	0.121308685259
1.345	0.121305541134
1.35	0.121302094772
1.355	0.121298775622
1.36	0.121295783515
1.365	0.121292718535
1.37	0.12129000398
1.375	0.121287430147
1.38	0.121287202462
1.385	0.121286536169
1.39	0.121285601836
1.395	0.121283908026
1.4	0.121282544667
1.405	0.121280453586
1.41	0.121277532043
1.415	0.121272669749
1.42	0.121269159934
1.425	0.121265900462
1.43	0.121262879435
1.435	0.121260080555
1.44	0.121257087533
1.445	0.121253526621
1.45	0.121249925177
1.455	0.121246761684
1.46	0.121243819748
1.465	0.121240909628
1.47	0.121238186047
1.475	0.121235500396
1.48	0.121233020525
1.485	0.121230631261
1.49	0.121228173307
1.495	0.121225756637
1.5	0.121223441616
1.505	0.121221108677
1.51	0.121218708182
1.515	0.121216144887
1.52	0.1212137734
1.525	0.121211412091
1.53	0.121209133615
1.535	0.121206938583
1.54	0.121204762585
1.545	0.12120253505
1.55	0.12120014494
1.555	0.121197914444
1.56	0.121195789624
1.565	0.121193694882
1.57	0.121191688722
1.575	0.121189795081
1.58	0.121188266376
1.585	0.121188714486
1.59	0.12118873661
1.595	0.121188188869
1.6	0.1211874444
1.605	0.121186601426
1.61	0.12118579637
1.615	0.121184652949
1.62	0.12118279935
1.625	0.12118048978
1.63	0.12117864304
1.635	0.121176952649
1.64	0.121175346628
1.645	0.121173803167
1.65	0.121172339999
1.655	0.121170699082
1.66	0.121168485358
1.665	0.121166501566
1.67	0.121164720174
1.675	0.121163044907
1.68	0.121161455463
1.685	0.121159956945
1.69	0.121158610596
1.695	0.121157980348
1.7	0.121159619423
1.705	0.121160124883
1.71	0.121160175146
1.715	0.121160015948
1.72	0.121159718721
1.725	0.121159311826
1.73	0.121158766652
1.735	0.121157612551
1.74	0.12115517632
1.745	0.121153463024
1.75	0.121152003146
1.755	0.121150660755
1.76	0.121149389356
1.765	0.121148163035
1.77	0.12114695288
1.775	0.121145619753
1.78	0.121143816815
1.785	0.121142301035
1.79	0.121140917111
1.795	0.121139607717
1.8	0.121138355241
1.805	0.121137154018
1.81	0.121136011762
1.815	0.121135014334
1.82	0.121134786365
1.825	0.121134440666
1.83	0.121133965207
1.835	0.121133391386
1.84	0.121132771866
1.845	0.121132121721
1.85	0.121131448655
1.855	0.121130750588
1.86	0.121129955329
1.865	0.121128985944
1.87	0.121128299021
1.875	0.121127597835
1.88	0.121126893004
1.885	0.121126184666
1.89	0.121125463722
1.895	0.121124656239
1.9	0.121123990899
1.905	0.12112371977
1.91	0.121123506101
1.915	0.121123103447
1.92	0.1211225758
1.925	0.121121905059
1.93	0.121121530613
1.935	0.121121058649
1.94	0.121120505953
1.945	0.121119736401
1.95	0.121117866622
1.955	0.121116395509
1.96	0.121115203548
1.965	0.121114092213
1.97	0.12111294303
1.975	0.121112083335
1.98	0.121111229528
1.985	0.121110388216
1.99	0.121109513797
1.995	0.121109444834
2.0	0.121109480172
2.005	0.121109165556
2.01	0.121108618913
2.015	0.121108422098
2.02	0.121108101186
2.025	0.121107535588
2.03	0.121107297254
2.035	0.121107211017
2.04	0.121108215904
2.045	0.121109812528
2.05	0.121111316508
2.055	0.121112178109
2.06	0.121112323905
2.065	0.121113234514
2.07	0.121113792695
2.075	0.121113698731
2.08	0.121114405219
2.085	0.121114931555
2.09	0.121115148327
2.095	0.121116198298
2.1	0.121116831174
2.105	0.121116660041
2.11	0.121117506658
2.115	0.121117864017
2.12	0.121117633236
2.125	0.121118355148
2.13	0.121118341129
2.135	0.121117852317
2.14	0.12111679858
2.145	0.121115536227
2.15	0.121115287024
2.155	0.121114834857
2.16	0.121114023521
2.165	0.121113996256
2.17	0.121113164631
2.175	0.121113051286
2.18	0.121112623994
2.185	0.121110986515
2.19	0.121107774843
2.195	0.12110543754
2.2	0.121103831114
2.205	0.121102272355
2.21	0.121100959449
2.215	0.121099817894
2.22	0.121098594402
2.225	0.121097738092
2.23	0.121096764567
2.235	0.121096578098
2.24	0.121098661901
2.245	0.12110037073
2.25	0.121101021588
2.255	0.121101583599
2.26	0.121102196128
2.265	0.121102162765
2.27	0.121102801668
2.275	0.12110251264
2.28	0.12110309949
2.285	0.121102527012
2.29	0.12110183725
2.295	0.12109988271
2.3	0.121099217489
2.305	0.121098106676
2.31	0.121097753958
2.315	0.121096826534
2.32	0.121096605117
2.325	0.121095789321
2.33	0.12109567415
2.335	0.121094994203
2.34	0.121095222241
2.345	0.12109642729
2.35	0.12109822985
2.355	0.121098417969
2.36	0.121099472903
2.365	0.121099477008
2.37	0.121100074208
2.375	0.121100271681
2.38	0.121100313114
2.385	0.121100845416
2.39	0.121100412029
2.395	0.121100467662
2.4	0.121096696741
2.405	0.121094487374
2.41	0.121092616758
2.415	0.121091349135
2.42	0.121090017893
2.425	0.121088880871
2.43	0.121088014045
2.435	0.121086942874
2.44	0.121086280695
2.445	0.121085357251
2.45	0.12108494411
2.455	0.121085464877
2.46	0.121085945785
2.465	0.121086524375
2.47	0.121086211033
2.475	0.121086573349
2.48	0.121086272962
2.485	0.121086084444
2.49	0.12108637483
2.495	0.121085881412
