# Supplementary material for: A general mechanistic model enables predictions of the biological effectiveness of different qualities of radiation
Source: Sci Rep. 2017 Sep 7;7:10790. doi: 10.1038/s41598-017-10820-1 (PMC5589818; doi:10.1038/s41598-017-10820-1)
Supplement: Supplementary file 2 — Supplementary Dataset 1 [file 41598_2017_10820_MOESM2_ESM.zip › Data/Proton Track Data/EnergyRange_Radial Energy_40MeV.csv]

# Value of 1 to indicate we must rescale to breaks
1
# Particle ID to identify what particle we use by Z. Taken from command line.
1
# Total LET value for curve
1.41716045645
# Average energy deposit at a given range. Distances um; energies in keV
# Input file name: Radial Energy_40MeV.csv
# Written at: 2016-11-21 13:02:38.954000
# r	Energy
0.0	0.00419973667117
0.005	0.00653358153645
0.01	0.00716197485575
0.015	0.00751624477258
0.02	0.00774716790797
0.025	0.00793354397649
0.03	0.00810009040697
0.035	0.00824055329976
0.04	0.00837027142549
0.045	0.00847912770317
0.05	0.00864848300688
0.055	0.00872509238104
0.06	0.00880954214366
0.065	0.00889194869744
0.07	0.00896713942172
0.075	0.00905042213214
0.08	0.00912230375053
0.085	0.00918992397233
0.09	0.00925600444898
0.095	0.00931943848499
0.1	0.00938351246618
0.105	0.00943972139361
0.11	0.00949250583746
0.115	0.00954713926005
0.12	0.00959991791764
0.125	0.00965734926574
0.13	0.00970868820727
0.135	0.00975951919444
0.14	0.00980063839381
0.145	0.00983781197704
0.15	0.00987700489717
0.155	0.00990954402775
0.16	0.0099407665391
0.165	0.00997105232394
0.17	0.00999973998791
0.175	0.0100296745143
0.18	0.0100670799046
0.185	0.0101015194094
0.19	0.0101338783909
0.195	0.0101695278505
0.2	0.0102011377161
0.205	0.0102301113307
0.21	0.0102591166681
0.215	0.0102882321041
0.22	0.0103177757831
0.225	0.0103469044215
0.23	0.0103724978662
0.235	0.0103927015372
0.24	0.0104156531538
0.245	0.0104382810829
0.25	0.0104675735499
0.255	0.010494020455
0.26	0.0105150969835
0.265	0.010531469134
0.27	0.0105524290603
0.275	0.0105786651655
0.28	0.0106002037389
0.285	0.010622309275
0.29	0.0106431384142
0.295	0.0106653796984
0.3	0.010679885264
0.305	0.0106959963623
0.31	0.0107156168343
0.315	0.0107340672549
0.32	0.0107513146855
0.325	0.0107653926397
0.33	0.0107839568675
0.335	0.0108037461792
0.34	0.0108232419561
0.345	0.0108433744466
0.35	0.0108626470455
0.355	0.0108707674812
0.36	0.0108826691165
0.365	0.0108964321588
0.37	0.0109165005492
0.375	0.0109362780081
0.38	0.0109481916978
0.385	0.0109613769434
0.39	0.0109724243729
0.395	0.0109872477955
0.4	0.0110015921095
0.405	0.01102159448
0.41	0.0110396075716
0.415	0.0110531168709
0.42	0.0110607517851
0.425	0.0110724382456
0.43	0.011086095975
0.435	0.0111035644629
0.44	0.0111221603951
0.445	0.0111412531639
0.45	0.0111592532633
0.455	0.0111772486688
0.46	0.011187612435
0.465	0.0112025655165
0.47	0.0112111237815
0.475	0.0112243403741
0.48	0.0112339153712
0.485	0.0112434469473
0.49	0.0112518220498
0.495	0.0112620500537
0.5	0.0112695934641
0.505	0.0112764591841
0.51	0.0112832532757
0.515	0.0112937153956
0.52	0.0113047298231
0.525	0.0113129308722
0.53	0.0113289394358
0.535	0.0113372647258
0.54	0.0113544300695
0.545	0.0113641592996
0.55	0.0113833175052
0.555	0.0114036821244
0.56	0.0114197219882
0.565	0.0114348478985
0.57	0.0114496473395
0.575	0.0114595105702
0.58	0.0114706512815
0.585	0.0114821670547
0.59	0.0114919965869
0.595	0.0115006835663
0.6	0.0115107881099
0.605	0.011525392396
0.61	0.0115381609076
0.615	0.0115439379068
0.62	0.0115599277637
0.625	0.011568035034
0.63	0.0115779630748
0.635	0.0115828568257
0.64	0.0115978437105
0.645	0.0116047590935
0.65	0.0116176600931
0.655	0.0116312142409
0.66	0.0116356708006
0.665	0.0116434310628
0.67	0.0116532153594
0.675	0.0116680271885
0.68	0.0116808544404
0.685	0.0116936617664
0.69	0.0117046717741
0.695	0.0117166688104
0.7	0.011727055167
0.705	0.0117343651789
0.71	0.0117366925282
0.715	0.011746222726
0.72	0.0117554304688
0.725	0.0117664567137
0.73	0.0117731363292
0.735	0.0117805355204
0.74	0.0117864489406
0.745	0.0117871746647
0.75	0.0117897139815
0.755	0.0117994587037
0.76	0.0118002470546
0.765	0.0118123650948
0.77	0.011814132868
0.775	0.0118260266271
0.78	0.0118275735973
0.785	0.0118405181912
0.79	0.0118421638257
0.795	0.0118461617754
0.8	0.011857627382
0.805	0.0118591539864
0.81	0.0118623596908
0.815	0.0118677529667
0.82	0.0118705930414
0.825	0.0118738186794
0.83	0.0118840523943
0.835	0.0118972515706
0.84	0.0119091226159
0.845	0.0119209441735
0.85	0.0119226089504
0.855	0.0119238097766
0.86	0.0119282245359
0.865	0.0119337066056
0.87	0.0119420225262
0.875	0.0119503740515
0.88	0.0119569916942
0.885	0.0119631379452
0.89	0.0119635261215
0.895	0.0119680991412
0.9	0.0119734682054
0.905	0.0119791986873
0.91	0.0119860799535
0.915	0.0119903587993
0.92	0.0119952229458
0.925	0.0120055135726
0.93	0.0120143602719
0.935	0.0120193866077
0.94	0.0120285145615
0.945	0.0120397097897
0.95	0.0120441104608
0.955	0.0120471144471
0.96	0.0120561126717
0.965	0.0120551830525
0.97	0.0120674643746
0.975	0.0120697220868
0.98	0.0120806396453
0.985	0.0120856979727
0.99	0.0120946026757
0.995	0.0121020471683
1.0	0.0121164186367
1.005	0.0121241138485
1.01	0.0121424964811
1.015	0.0121452870956
1.02	0.0121620302253
1.025	0.012162524317
1.03	0.0121686716268
1.035	0.0121850288878
1.04	0.0121860951247
1.045	0.0121902523442
1.05	0.0122015927072
1.055	0.0122010603894
1.06	0.0122053931583
1.065	0.0122157946795
1.07	0.0122245075109
1.075	0.0122287292318
1.08	0.0122350691296
1.085	0.012242159286
1.09	0.0122565661787
1.095	0.0122642063998
1.1	0.0122720344533
1.105	0.0122801562052
1.11	0.0122882201087
1.115	0.0122959921431
1.12	0.0123003922945
1.125	0.0123021516558
1.13	0.0123081730228
1.135	0.0123152073932
1.14	0.012322559965
1.145	0.0123276091267
1.15	0.0123364464045
1.155	0.0123442364254
1.16	0.0123516667141
1.165	0.0123587597753
1.17	0.012364682843
1.175	0.0123556938927
1.18	0.0123544293708
1.185	0.0123582819779
1.19	0.0123619256766
1.195	0.0123662020811
1.2	0.0123749283116
1.205	0.0123888669844
1.21	0.0123987372323
1.215	0.012407264781
1.22	0.0124098942188
1.225	0.0124162496275
1.23	0.0124253641402
1.235	0.01243248249
1.24	0.012439422933
1.245	0.0124415496938
1.25	0.0124446085515
1.255	0.0124548609507
1.26	0.0124581627309
1.265	0.0124598491596
1.27	0.0124588106445
1.275	0.0124692232313
1.28	0.0124756140951
1.285	0.0124710377938
1.29	0.0124795599625
1.295	0.0124859772009
1.3	0.012481638617
1.305	0.0124920552718
1.31	0.012499312227
1.315	0.012495126032
1.32	0.012507776596
1.325	0.0125153591004
1.33	0.0125114971169
1.335	0.0125247681249
1.34	0.0125218763068
1.345	0.0125335280073
1.35	0.0125400764501
1.355	0.0125365840915
1.36	0.0125493282946
1.365	0.0125453795976
1.37	0.0125590945706
1.375	0.0125553194466
1.38	0.0125706312384
1.385	0.0125678809238
1.39	0.0125832051368
1.395	0.0125796998819
1.4	0.0125948119275
1.405	0.0125908915318
1.41	0.0126031090124
1.415	0.0125944637199
1.42	0.0126045005257
1.425	0.0126008195601
1.43	0.0126019124056
1.435	0.0126138071073
1.44	0.012609594497
1.445	0.0126210408159
1.45	0.0126157982006
1.455	0.0126174991513
1.46	0.0126296498125
1.465	0.0126257363882
1.47	0.0126376460617
1.475	0.0126363695343
1.48	0.0126423307109
1.485	0.012659304134
1.49	0.0126590740999
1.495	0.0126621533967
1.5	0.0126747907571
1.505	0.0126793476278
1.51	0.0126804171762
1.515	0.0126867655095
1.52	0.0127037569189
1.525	0.012701643413
1.53	0.0127055287823
1.535	0.0127168717809
1.54	0.0127248146995
1.545	0.0127254442374
1.55	0.0127332358265
1.555	0.0127432184491
1.56	0.0127589085839
1.565	0.0127583697451
1.57	0.0127629957753
1.575	0.0127684794479
1.58	0.0127860129873
1.585	0.0127804295675
1.59	0.0127802045259
1.595	0.0127822702695
1.6	0.0127852769638
1.605	0.0127891275535
1.61	0.0128040769766
1.615	0.0128022406857
1.62	0.0128000000021
1.625	0.0127969740858
1.63	0.0127969116739
1.635	0.0127979187513
1.64	0.0127996350906
1.645	0.0128025557633
1.65	0.0128142336192
1.655	0.0128118072075
1.66	0.0128136243336
1.665	0.0128161890087
1.67	0.0128190200533
1.675	0.0128220605526
1.68	0.0128252928063
1.685	0.0128286751384
1.69	0.012832269663
1.695	0.0128363403438
1.7	0.0128442907677
1.705	0.0128503108806
1.71	0.0128558333002
1.715	0.0128611463279
1.72	0.0128663111947
1.725	0.0128713964832
1.73	0.0128763779284
1.735	0.0128807291223
1.74	0.0128844284654
1.745	0.0128886632278
1.75	0.0128930428103
1.755	0.0128974822493
1.76	0.0129019565995
1.765	0.0129064469325
1.77	0.0129108838304
1.775	0.0129149556969
1.78	0.0129183420214
1.785	0.0129222245273
1.79	0.0129262427415
1.795	0.0129303241049
1.8	0.0129344155715
1.805	0.0129384549249
1.81	0.0129423478654
1.815	0.0129456757621
1.82	0.0129388706305
1.825	0.012937286308
1.83	0.0129431349668
1.835	0.0129465778664
1.84	0.0129498039287
1.845	0.0129529228183
1.85	0.0129559144733
1.855	0.0129586176058
1.86	0.0129578812305
1.865	0.0129454903221
1.87	0.0129513933971
1.875	0.0129537347535
1.88	0.0129557590285
1.885	0.0129576966256
1.89	0.0129594068862
1.895	0.012954480009
1.9	0.0129560877438
1.905	0.0129626231743
1.91	0.0129674182085
1.915	0.0129710360973
1.92	0.012972845362
1.925	0.0129656829453
1.93	0.0129755243217
1.935	0.0129802084311
1.94	0.0129839425227
1.945	0.0129860889307
1.95	0.0129772594887
1.955	0.0129867785156
1.96	0.0129910237949
1.965	0.0129938520277
1.97	0.0129850548359
1.975	0.0129953054145
1.98	0.013000056097
1.985	0.0130034090264
1.99	0.0129942891633
1.995	0.013001246645
2.0	0.0130029294792
2.005	0.0130039000799
2.01	0.0129948913564
2.015	0.0130038453526
2.02	0.0130073168162
2.025	0.0129993896518
2.03	0.0130069209166
2.035	0.0130119579778
2.04	0.0130165167988
2.045	0.013010026175
2.05	0.0130226410371
2.055	0.0130281114812
2.06	0.0130197545734
2.065	0.0130320322288
2.07	0.0130376455351
2.075	0.0130292365694
2.08	0.0130413398765
2.085	0.0130476334754
2.09	0.0130427137954
2.095	0.0130589874356
2.1	0.013067277546
2.105	0.013058936752
2.11	0.013074339508
2.115	0.0130811297096
2.12	0.0130729935702
2.125	0.0130881070147
2.13	0.0130906853569
2.135	0.0130881285934
2.14	0.0131025093459
2.145	0.0130938228841
2.15	0.0131094242196
2.155	0.0131163473144
2.16	0.0131079089686
2.165	0.0131234962733
2.17	0.0131148261218
2.175	0.0131298749276
2.18	0.0131371547272
2.185	0.0131275044328
2.19	0.0131424727863
2.195	0.0131327601228
2.2	0.0131482160854
2.205	0.0131446898051
2.21	0.0131511142027
2.215	0.0131609461912
2.22	0.0131513029981
2.225	0.0131668207701
2.23	0.0131568620125
2.235	0.0131714985132
2.24	0.0131561084292
2.245	0.0131642994825
2.25	0.0131601949449
2.255	0.0131610578577
2.26	0.0131675343077
2.265	0.0131586396283
2.27	0.0131698288114
2.275	0.013160368679
2.28	0.0131727420072
2.285	0.013163184201
2.29	0.0131764612054
2.295	0.0131673334884
2.3	0.0131812316002
2.305	0.013171787346
2.31	0.0131857587529
2.315	0.0131763574355
2.32	0.0131903981286
2.325	0.0131810816042
2.33	0.0131952138349
2.335	0.0131859624586
2.34	0.013200223161
2.345	0.0131920397061
2.35	0.0132077034411
2.355	0.0131988759707
2.36	0.0132135542306
2.365	0.0132055192468
2.37	0.0132147519806
2.375	0.0132147109608
2.38	0.0132124689612
2.385	0.013226338489
2.39	0.0132184608009
2.395	0.0132336391261
2.4	0.0132252301347
2.405	0.0132420457316
2.41	0.0132327172225
2.415	0.0132480073276
2.42	0.0132406076763
2.425	0.0132403034456
2.43	0.013256183663
2.435	0.0132474012995
2.44	0.0132640923972
2.445	0.013254509561
2.45	0.0132701495216
2.455	0.0132612959362
2.46	0.0132600939532
2.465	0.0132766372832
2.47	0.0132670250709
2.475	0.0132828556489
2.48	0.0132746138198
2.485	0.0132736578032
2.49	0.0132904978786
2.495	0.0132809503919
