# Supplementary material for: A general mechanistic model enables predictions of the biological effectiveness of different qualities of radiation
Source: Sci Rep. 2017 Sep 7;7:10790. doi: 10.1038/s41598-017-10820-1 (PMC5589818; doi:10.1038/s41598-017-10820-1)
Supplement: Supplementary file 2 — Supplementary Dataset 1 [file 41598_2017_10820_MOESM2_ESM.zip › Data/Proton Track Data/EnergyRange_Radial Energy_4MeV.csv]

# Value of 1 to indicate we must rescale to breaks
1
# Particle ID to identify what particle we use by Z. Taken from command line.
1
# Total LET value for curve
9.65348346362
# Average energy deposit at a given range. Distances um; energies in keV
# Input file name: Radial Energy_4MeV.csv
# Written at: 2016-11-21 12:56:00.431000
# r	Energy
0.0	0.0316388476483
0.005	0.0552598475309
0.01	0.0607781236684
0.015	0.0642112192233
0.02	0.0667615956904
0.025	0.0689447498358
0.03	0.0708262669798
0.035	0.0724940450599
0.04	0.0740086319355
0.045	0.0753535198099
0.05	0.0770018431582
0.055	0.0780841373517
0.06	0.0791058339674
0.065	0.0800643615219
0.07	0.0808990880187
0.075	0.0817584174109
0.08	0.0825570504801
0.085	0.0833628519131
0.09	0.0840369565389
0.095	0.0847140265156
0.1	0.0853350114034
0.105	0.0858616859421
0.11	0.0863972528679
0.115	0.0869422166507
0.12	0.0874433071315
0.125	0.0879037696208
0.13	0.0883183195449
0.135	0.0887552373519
0.14	0.0891656895485
0.145	0.0895089056558
0.15	0.0898686543221
0.155	0.0901936450602
0.16	0.0905216016059
0.165	0.0908004892022
0.17	0.0911169641292
0.175	0.0914473396985
0.18	0.0917343409617
0.185	0.0920341589052
0.19	0.0923088043651
0.195	0.0925896554649
0.2	0.0928596782614
0.205	0.0930956426926
0.21	0.0933048144932
0.215	0.0934742074242
0.22	0.0936546392382
0.225	0.0938906911745
0.23	0.0941026973519
0.235	0.0943330429279
0.24	0.0945044725684
0.245	0.0946918945939
0.25	0.0948512282559
0.255	0.0950106925113
0.26	0.095179540045
0.265	0.0953444313809
0.27	0.0955017199749
0.275	0.0956198856962
0.28	0.0957482480599
0.285	0.0958827904622
0.29	0.096007209611
0.295	0.0961572478721
0.3	0.0962710103113
0.305	0.0963868270385
0.31	0.0965375018278
0.315	0.0966723907768
0.32	0.0967891719495
0.325	0.0968716351779
0.33	0.0969597725652
0.335	0.0970628667008
0.34	0.0971783830465
0.345	0.0972567639127
0.35	0.0973329334244
0.355	0.0974295670699
0.36	0.0975212666367
0.365	0.0976021542447
0.37	0.0976688049417
0.375	0.0977357422916
0.38	0.0977961991979
0.385	0.0978607831458
0.39	0.0979055956929
0.395	0.0979706559638
0.4	0.098038040721
0.405	0.0980882273316
0.41	0.098123691635
0.415	0.098188835736
0.42	0.0982577158569
0.425	0.0983208100937
0.43	0.0983880051018
0.435	0.0984596715371
0.44	0.0985327456149
0.445	0.0985712414541
0.45	0.0986038240258
0.455	0.0986405042875
0.46	0.0986694259751
0.465	0.0987186949069
0.47	0.0987667355103
0.475	0.0988068945292
0.48	0.0988135739176
0.485	0.0988402353918
0.49	0.0988678240086
0.495	0.0989032472366
0.5	0.0989220150266
0.505	0.098944361637
0.51	0.0989806073579
0.515	0.099031538164
0.52	0.0990733728889
0.525	0.099072381319
0.53	0.0990970354164
0.535	0.0991011917701
0.54	0.0991128776599
0.545	0.0991220124152
0.55	0.0991126769127
0.555	0.0991240365107
0.56	0.0991336757738
0.565	0.0991444239323
0.57	0.0991630308137
0.575	0.099181876515
0.58	0.0992049228845
0.585	0.0992272371132
0.59	0.0992435418514
0.595	0.099262081423
0.6	0.0992695533525
0.605	0.0992716724588
0.61	0.0992821103508
0.615	0.0992686903992
0.62	0.099264330147
0.625	0.0992631147997
0.63	0.099254623998
0.635	0.0992460262398
0.64	0.0992534518596
0.645	0.0992501321609
0.65	0.0992565883651
0.655	0.0992649579944
0.66	0.0992503440021
0.665	0.0992434106031
0.67	0.0992445230871
0.675	0.0992443870857
0.68	0.0992450766971
0.685	0.0992490855139
0.69	0.099235789736
0.695	0.0992200446896
0.7	0.0992144314273
0.705	0.0992104435591
0.71	0.0992059819622
0.715	0.0992083336579
0.72	0.0992079274532
0.725	0.0991913038308
0.73	0.099181348013
0.735	0.0991769937674
0.74	0.099174468774
0.745	0.0991698990764
0.75	0.0991671183676
0.755	0.0991639384734
0.76	0.0991388819227
0.765	0.0991331283017
0.77	0.0991233992985
0.775	0.099121485592
0.78	0.0991134960007
0.785	0.0991159261019
0.79	0.099107471224
0.795	0.099088488988
0.8	0.0990816685689
0.805	0.0990707244977
0.81	0.0990559611889
0.815	0.0990361703227
0.82	0.0990215942314
0.825	0.0990077303692
0.83	0.0989788582238
0.835	0.0989459011052
0.84	0.0989253816763
0.845	0.0989091365865
0.85	0.0988892087193
0.855	0.0988713293152
0.86	0.0988574791339
0.865	0.0988458808539
0.87	0.098836153989
0.875	0.0988280769014
0.88	0.0988203444094
0.885	0.0988134246813
0.89	0.0988052146448
0.895	0.0988003318549
0.9	0.0987956619084
0.905	0.0987900636628
0.91	0.0987701949957
0.915	0.0987419197253
0.92	0.0987241152355
0.925	0.0987126363532
0.93	0.0987038547867
0.935	0.0986975760431
0.94	0.098692450414
0.945	0.0986885917963
0.95	0.0986793947172
0.955	0.0986581553025
0.96	0.0986439702401
0.965	0.0986284298473
0.97	0.0986204871703
0.975	0.0986037884032
0.98	0.0985883329971
0.985	0.0985747676287
0.99	0.0985643244079
0.995	0.0985533475745
1.0	0.098538633494
1.005	0.0985244809317
1.01	0.0985165512023
1.015	0.0985037881883
1.02	0.0984944540634
1.025	0.0984750372901
1.03	0.0984612964522
1.035	0.098452387983
1.04	0.0984383224115
1.045	0.0984180647173
1.05	0.0983944106845
1.055	0.0983738865945
1.06	0.0983567272332
1.065	0.098341758062
1.07	0.0983152938229
1.075	0.0982853252848
1.08	0.098262825086
1.085	0.098243186613
1.09	0.0982260611178
1.095	0.0982042082265
1.1	0.0981822286941
1.105	0.0981635185815
1.11	0.0981462879378
1.115	0.0981297699083
1.12	0.098110047961
1.125	0.0980882978845
1.13	0.09807038076
1.135	0.0980539876421
1.14	0.0980386593846
1.145	0.0980237490046
1.15	0.0980100058985
1.155	0.0979967590578
1.16	0.0979839375095
1.165	0.0979714557699
1.17	0.0979586446629
1.175	0.0979405623679
1.18	0.0979249167008
1.185	0.0979113433149
1.19	0.0978986040346
1.195	0.0978866250158
1.2	0.0978766022876
1.205	0.0978686518737
1.21	0.097859682703
1.215	0.0978504899249
1.22	0.0978406887155
1.225	0.0978308868905
1.23	0.0978168119232
1.235	0.0978035509213
1.24	0.097792087883
1.245	0.0977809197031
1.25	0.0977706965335
1.255	0.0977629121719
1.26	0.0977609295747
1.265	0.0977557311681
1.27	0.0977493181578
1.275	0.0977443146682
1.28	0.0977383021461
1.285	0.0977288637695
1.29	0.0977172717232
1.295	0.0977080098792
1.3	0.0976980036915
1.305	0.0976902032505
1.31	0.0976822562002
1.315	0.0976704649838
1.32	0.0976543268009
1.325	0.0976417063934
1.33	0.0976296139308
1.335	0.097619802765
1.34	0.0976090576225
1.345	0.0975993551176
1.35	0.0975871164163
1.355	0.0975757722448
1.36	0.0975663126115
1.365	0.0975561255541
1.37	0.0975475953811
1.375	0.0975379154657
1.38	0.0975286200349
1.385	0.0975184802464
1.39	0.0975102026495
1.395	0.0975010590819
1.4	0.0974933972678
1.405	0.0974846854934
1.41	0.0974766914328
1.415	0.0974669404542
1.42	0.097458972306
1.425	0.0974506509594
1.43	0.0974428047154
1.435	0.0974357093295
1.44	0.0974278487441
1.445	0.0974205566956
1.45	0.0974125307394
1.455	0.0974052727881
1.46	0.0973986982724
1.465	0.0973914438917
1.47	0.0973852027433
1.475	0.097378408882
1.48	0.0973716527189
1.485	0.0973657764163
1.49	0.097359315061
1.495	0.0973530173842
1.5	0.097347368837
1.505	0.0973414084314
1.51	0.09733495559
1.515	0.0973276908003
1.52	0.0973214849298
1.525	0.0973149373802
1.53	0.0973088044414
1.535	0.0973031473911
1.54	0.0972974155667
1.545	0.0972911164851
1.55	0.0972834172132
1.555	0.0972767756298
1.56	0.097270677676
1.565	0.0972644958513
1.57	0.0972586257442
1.575	0.0972530083456
1.58	0.0972479035967
1.585	0.0972433673842
1.59	0.0972387721955
1.595	0.0972340948021
1.6	0.0972294858525
1.605	0.0972250012622
1.61	0.0972209058278
1.615	0.0972166162106
1.62	0.0972142152879
1.625	0.0972132090408
1.63	0.0972109441533
1.635	0.0972083247809
1.64	0.0972055423324
1.645	0.0972027000254
1.65	0.0972000295048
1.655	0.0971961474386
1.66	0.0971885684841
1.665	0.0971822825567
1.67	0.0971769519356
1.675	0.0971720184883
1.68	0.0971673378184
1.685	0.0971628307273
1.69	0.0971584579049
1.695	0.0971541018596
1.7	0.0971495741295
1.705	0.097145294216
1.71	0.0971411491004
1.715	0.0971371029351
1.72	0.0971331380753
1.725	0.0971292422073
1.73	0.0971253919097
1.735	0.0971214153008
1.74	0.0971170994133
1.745	0.097113090234
1.75	0.0971092141691
1.755	0.0971054161602
1.76	0.0971016794486
1.765	0.0970979743559
1.77	0.0970942402437
1.775	0.0970899982214
1.78	0.0970835802474
1.785	0.0970783922808
1.79	0.0970736803357
1.795	0.0970692242056
1.8	0.0970649490232
1.805	0.0970608169075
1.81	0.0970568145087
1.815	0.0970529806107
1.82	0.0970497799422
1.825	0.0970465344385
1.83	0.0970432596395
1.835	0.0970399652288
1.84	0.0970366828794
1.845	0.0970334168118
1.85	0.097030163032
1.855	0.0970268897439
1.86	0.097023129487
1.865	0.0970188769305
1.87	0.0970151547744
1.875	0.0970116027307
1.88	0.097008156718
1.885	0.0970047946004
1.89	0.0970014993049
1.895	0.0969982477924
1.9	0.0969951088543
1.905	0.096992328718
1.91	0.0969896496471
1.915	0.0969868569881
1.92	0.0969840294277
1.925	0.0969811714079
1.93	0.0969784603081
1.935	0.0969757408518
1.94	0.0969730240364
1.945	0.0969702805991
1.95	0.0969673088323
1.955	0.0969645217527
1.96	0.0969617946195
1.965	0.096959091159
1.97	0.0969563643298
1.975	0.0969537915268
1.98	0.0969512242555
1.985	0.0969486583185
1.99	0.0969460166901
1.995	0.0969431774192
2.0	0.0969407261257
2.005	0.0969382540765
2.01	0.0969357969813
2.015	0.0969333475408
2.02	0.0969308832723
2.025	0.0969283376153
2.03	0.0969260625308
2.035	0.0969237837411
2.04	0.0969215128552
2.045	0.0969192473834
2.05	0.0969169771189
2.055	0.0969146550575
2.06	0.0969123469048
2.065	0.0969102473184
2.07	0.0969081311089
2.075	0.0969060183552
2.08	0.0969039088329
2.085	0.0969018107578
2.09	0.0968996978931
2.095	0.0968976045133
2.1	0.0968955411431
2.105	0.0968934226829
2.11	0.0968914516371
2.115	0.096889451015
2.12	0.0968874063579
2.125	0.0968854962575
2.13	0.0968835236049
2.135	0.0968814907365
2.14	0.0968796188062
2.145	0.0968775497698
2.15	0.0968758053526
2.155	0.0968740430669
2.16	0.096872246656
2.165	0.096870387456
2.17	0.0968683782899
2.175	0.0968667226976
2.18	0.0968650299421
2.185	0.0968633016053
2.19	0.0968614990784
2.195	0.0968595856947
2.2	0.0968580154684
2.205	0.096856389659
2.21	0.0968547241958
2.215	0.0968529642026
2.22	0.0968511582303
2.225	0.096849652399
2.23	0.0968480793509
2.235	0.0968464449101
2.24	0.0968444208467
2.245	0.0968426558466
2.25	0.096840983922
2.255	0.0968393095776
2.26	0.0968375481524
2.265	0.0968359169697
2.27	0.096834365483
2.275	0.0968327904289
2.28	0.0968311549468
2.285	0.0968295235656
2.29	0.0968280608277
2.295	0.0968265585692
2.3	0.0968250060369
2.305	0.0968234037119
2.31	0.0968220040427
2.315	0.0968205644431
2.32	0.0968190802343
2.325	0.0968175153291
2.33	0.0968161661125
2.335	0.0968147831797
2.34	0.096813356674
2.345	0.0968117583437
2.35	0.0968107159376
2.355	0.0968092444098
2.36	0.096807908924
2.365	0.0968067426141
2.37	0.0968052196825
2.375	0.0968042101808
2.38	0.0968025924319
2.385	0.0968016836788
2.39	0.0968000143081
2.395	0.0967991770036
2.4	0.0967974840426
2.405	0.0967966940324
2.41	0.0967949983325
2.415	0.0967942364902
2.42	0.0967925574301
2.425	0.0967918036472
2.43	0.0967901613084
2.435	0.0967893958928
2.44	0.0967878094968
2.445	0.0967870081055
2.45	0.0967855065203
2.455	0.0967846340852
2.46	0.0967832571015
2.465	0.0967822234035
2.47	0.0967810923634
2.475	0.0967798438065
2.48	0.0967789824362
2.485	0.0967776002873
2.49	0.0967768698025
2.495	0.0967754292662
