# Supplementary material for: A general mechanistic model enables predictions of the biological effectiveness of different qualities of radiation
Source: Sci Rep. 2017 Sep 7;7:10790. doi: 10.1038/s41598-017-10820-1 (PMC5589818; doi:10.1038/s41598-017-10820-1)
Supplement: Supplementary file 2 — Supplementary Dataset 1 [file 41598_2017_10820_MOESM2_ESM.zip › Data/Proton Track Data/EnergyRange_Radial Energy_50MeV.csv]

# Value of 1 to indicate we must rescale to breaks
1
# Particle ID to identify what particle we use by Z. Taken from command line.
1
# Total LET value for curve
1.16516839551
# Average energy deposit at a given range. Distances um; energies in keV
# Input file name: Radial Energy_50MeV.csv
# Written at: 2016-11-21 13:03:25.329000
# r	Energy
0.0	0.00350028655013
0.005	0.00545076221247
0.01	0.0059687984792
0.015	0.00626708517534
0.02	0.0064433594055
0.025	0.00659865655623
0.03	0.00674563202345
0.035	0.00685773745089
0.04	0.00695676862876
0.045	0.00703983281113
0.05	0.00716910217216
0.055	0.00723426183793
0.06	0.00729851071463
0.065	0.00736353149858
0.07	0.00742550229259
0.075	0.00748911846471
0.08	0.00754625282016
0.085	0.00759534431505
0.09	0.00764217776782
0.095	0.00769284574366
0.1	0.00774082949324
0.105	0.0077844475227
0.11	0.00782841220936
0.115	0.00786196246445
0.12	0.00789706117914
0.125	0.00792911578046
0.13	0.00796283391882
0.135	0.00799961355924
0.14	0.00802859783602
0.145	0.00805568531913
0.15	0.0080822808462
0.155	0.00811307827422
0.16	0.00815005902575
0.165	0.00819046756834
0.17	0.00822378923531
0.175	0.00825134541542
0.18	0.0082795838365
0.185	0.00830766806097
0.19	0.00832734208346
0.195	0.00835942573537
0.2	0.00837859091604
0.205	0.00839768726874
0.21	0.00841669219952
0.215	0.00843538148919
0.22	0.00845967215514
0.225	0.00848409095682
0.23	0.00850326844698
0.235	0.00851883948951
0.24	0.00853444095932
0.245	0.00855659980126
0.25	0.00857521447817
0.255	0.00859154836344
0.26	0.00860825614455
0.265	0.00862321971826
0.27	0.00863659685352
0.275	0.00865205788101
0.28	0.0086674594266
0.285	0.00868517518783
0.29	0.00870201354918
0.295	0.00872187646614
0.3	0.0087390877144
0.305	0.00875852199462
0.31	0.00877724630762
0.315	0.00879068695472
0.32	0.00880545433451
0.325	0.00882342715644
0.33	0.00884192153264
0.335	0.00885857459667
0.34	0.00886950228644
0.345	0.00888371588875
0.35	0.00889860082645
0.355	0.00891031863346
0.36	0.00892205944112
0.365	0.00893361037718
0.37	0.00894392835936
0.375	0.00895421323428
0.38	0.00896644500479
0.385	0.00897841095908
0.39	0.00898799303997
0.395	0.00899774823858
0.4	0.0090038608268
0.405	0.00901806054531
0.41	0.00903200222875
0.415	0.00904613882583
0.42	0.00905599325184
0.425	0.00906521055365
0.43	0.00907518858793
0.435	0.00908796968044
0.44	0.00910141479894
0.445	0.00911207400561
0.45	0.00912171856555
0.455	0.00913618404068
0.46	0.00914646002384
0.465	0.00916421250911
0.47	0.00918021456522
0.475	0.00919354562081
0.48	0.0091962620237
0.485	0.00920129002047
0.49	0.00920056377287
0.495	0.00920434972933
0.5	0.0092077565471
0.505	0.00921129932112
0.51	0.00921706502192
0.515	0.00922868263214
0.52	0.00923831176708
0.525	0.00924269015173
0.53	0.00925450253561
0.535	0.00926172852851
0.54	0.00927702064345
0.545	0.00928491134443
0.55	0.00929918629574
0.555	0.00931477623722
0.56	0.00932348984586
0.565	0.00932979308094
0.57	0.00933846852748
0.575	0.00934755308694
0.58	0.00935687289951
0.585	0.00936476740752
0.59	0.00936822934315
0.595	0.00937296039337
0.6	0.00938368738166
0.605	0.00940243556261
0.61	0.00941604675958
0.615	0.00942216316989
0.62	0.00943666041734
0.625	0.00944469276778
0.63	0.00945886488928
0.635	0.00946765832233
0.64	0.00948345979514
0.645	0.00948540653909
0.65	0.00949341035842
0.655	0.00950344554992
0.66	0.00950660665761
0.665	0.00951250288881
0.67	0.00951943166076
0.675	0.00952462908236
0.68	0.00952820024376
0.685	0.00953439241677
0.69	0.00954247364818
0.695	0.00955240076445
0.7	0.00956003924609
0.705	0.00956550769589
0.71	0.00956749038118
0.715	0.00957478125349
0.72	0.00958112631772
0.725	0.00958519231198
0.73	0.00958796504739
0.735	0.0095921800878
0.74	0.009599508786
0.745	0.00960346792029
0.75	0.00960704675099
0.755	0.00961672966954
0.76	0.00962028996778
0.765	0.0096321965967
0.77	0.00963457083794
0.775	0.00964289937643
0.78	0.00964229338946
0.785	0.00965186428584
0.79	0.00965262272853
0.795	0.00965528805127
0.8	0.00966437627684
0.805	0.0096657710615
0.81	0.00967207146214
0.815	0.00968630705425
0.82	0.00969328300204
0.825	0.00969885771594
0.83	0.00970268335131
0.835	0.00970581043218
0.84	0.00971188709218
0.845	0.00971960172776
0.85	0.0097262078903
0.855	0.00973247863805
0.86	0.00973913807862
0.865	0.00974612386536
0.87	0.00975627983368
0.875	0.00976613385967
0.88	0.00977388509996
0.885	0.00978107260669
0.89	0.00978487179543
0.895	0.00979295175204
0.9	0.00980036884644
0.905	0.00980755734689
0.91	0.00981349278971
0.915	0.00981589989552
0.92	0.00981993034892
0.925	0.00982907445665
0.93	0.00983619937163
0.935	0.00983856481962
0.94	0.00984566852528
0.945	0.00985488313036
0.95	0.0098590651675
0.955	0.00986749203759
0.96	0.00987976755127
0.965	0.00988110080451
0.97	0.00989452178997
0.975	0.00989702536834
0.98	0.00990685202572
0.985	0.00991149865451
0.99	0.00991964775739
0.995	0.00992530344804
1.0	0.00992677123543
1.005	0.00992625061838
1.01	0.00993634754324
1.015	0.00993552795962
1.02	0.00994681282469
1.025	0.00994770877595
1.03	0.0099521292471
1.035	0.00996473635594
1.04	0.00996528318041
1.045	0.00997110241965
1.05	0.00998638920222
1.055	0.00998814357659
1.06	0.00999361806095
1.065	0.0100039687049
1.07	0.0100113131442
1.075	0.0100142760197
1.08	0.0100195675282
1.085	0.0100254308788
1.09	0.010037620717
1.095	0.0100402516689
1.1	0.0100427681477
1.105	0.0100471629843
1.11	0.0100520519838
1.115	0.0100571624578
1.12	0.0100618895831
1.125	0.0100665886465
1.13	0.010073054743
1.135	0.0100799319455
1.14	0.0100865756494
1.145	0.0100882458162
1.15	0.0100888997873
1.155	0.0100916784241
1.16	0.0100950971617
1.165	0.0100988327193
1.17	0.0101025163697
1.175	0.0101002158772
1.18	0.0101022269935
1.185	0.0101074584957
1.19	0.0101118251077
1.195	0.0101163590726
1.2	0.0101236379751
1.205	0.0101342753982
1.21	0.0101421692357
1.215	0.0101491245426
1.22	0.0101509784962
1.225	0.0101558402339
1.23	0.010160370972
1.235	0.0101634242459
1.24	0.0101674333087
1.245	0.0101681358149
1.25	0.0101698585328
1.255	0.010178310928
1.26	0.0101883805763
1.265	0.010193458465
1.27	0.0101947288595
1.275	0.0102059086329
1.28	0.0102131444841
1.285	0.010210171327
1.29	0.0102189611903
1.295	0.0102254998152
1.3	0.0102223964129
1.305	0.0102327911904
1.31	0.0102400892283
1.315	0.0102380037352
1.32	0.0102553303242
1.325	0.0102655145692
1.33	0.0102638443635
1.335	0.0102784333032
1.34	0.0102768706317
1.345	0.0102889776711
1.35	0.010290435349
1.355	0.010285401615
1.36	0.0102955973145
1.365	0.0102914308989
1.37	0.0103028274225
1.375	0.0102989564531
1.38	0.010310020201
1.385	0.0103059730139
1.39	0.0103176782947
1.395	0.0103139441931
1.4	0.0103258988855
1.405	0.0103222058422
1.41	0.010333373683
1.415	0.0103283651943
1.42	0.0103386729231
1.425	0.0103359149983
1.43	0.0103374319852
1.435	0.0103487140266
1.44	0.0103451826344
1.445	0.0103545884098
1.45	0.0103493353452
1.455	0.0103503364148
1.46	0.0103607851842
1.465	0.0103570584013
1.47	0.0103672018232
1.475	0.0103649133294
1.48	0.0103656356973
1.485	0.0103768738204
1.49	0.0103746310313
1.495	0.0103756845284
1.5	0.010384402007
1.505	0.010386580089
1.51	0.0103856103545
1.515	0.0103847023462
1.52	0.0103938744322
1.525	0.0103898418188
1.53	0.010390559707
1.535	0.0103968577418
1.54	0.0104010042772
1.545	0.0104004240436
1.55	0.0104074346066
1.555	0.0104149051398
1.56	0.0104268338367
1.565	0.0104260333323
1.57	0.0104292205774
1.575	0.0104330327767
1.58	0.0104463642264
1.585	0.0104429738013
1.59	0.0104436163186
1.595	0.0104456369682
1.6	0.0104482737119
1.605	0.010451468147
1.61	0.0104637816461
1.615	0.010462469055
1.62	0.0104644018517
1.625	0.0104674700224
1.63	0.010470706477
1.635	0.0104741511689
1.64	0.0104778096657
1.645	0.0104821521736
1.65	0.0104949175459
1.655	0.0104942783066
1.66	0.0105016914422
1.665	0.0105079681752
1.67	0.010513612136
1.675	0.0105190006286
1.68	0.010524237349
1.685	0.0105293146367
1.69	0.0105341979167
1.695	0.0105382047918
1.7	0.0105386720941
1.705	0.0105410897847
1.71	0.0105440516052
1.715	0.0105472972373
1.72	0.010550698665
1.725	0.0105542327532
1.73	0.0105578574428
1.735	0.0105614294815
1.74	0.0105661725053
1.745	0.0105704308939
1.75	0.0105745863759
1.755	0.0105786748041
1.76	0.0105827054812
1.765	0.0105866491854
1.77	0.0105903692388
1.775	0.0105929636334
1.78	0.0105897932258
1.785	0.0105898218503
1.79	0.0105907519985
1.795	0.010592120126
1.8	0.0105937416017
1.805	0.0105954752557
1.81	0.0105971714951
1.815	0.0105983066051
1.82	0.0105886616309
1.825	0.0105842662764
1.83	0.0105859607348
1.835	0.0105862979842
1.84	0.0105867919283
1.845	0.0105874679878
1.85	0.0105883414771
1.855	0.010589504307
1.86	0.0105936794295
1.865	0.0105910434457
1.87	0.0106015952878
1.875	0.0106072061314
1.88	0.0106118474157
1.885	0.0106159264471
1.89	0.0106194418452
1.895	0.0106162526042
1.9	0.0106187507248
1.905	0.0106207905177
1.91	0.0106197553926
1.915	0.010620253911
1.92	0.0106201905847
1.925	0.0106130911981
1.93	0.0106196963576
1.935	0.0106224076485
1.94	0.0106245568414
1.945	0.0106259088565
1.95	0.0106201559162
1.955	0.0106290941799
1.96	0.0106331529102
1.965	0.0106359592866
1.97	0.0106289458858
1.975	0.0106377393022
1.98	0.0106419340814
1.985	0.0106450735592
1.99	0.0106380994961
1.995	0.0106478672886
2.0	0.0106539324479
2.005	0.0106576042038
2.01	0.0106509619617
2.015	0.0106612785074
2.02	0.0106661089443
2.025	0.010659721681
2.03	0.010668403039
2.035	0.0106740471419
2.04	0.0106779252228
2.045	0.0106708847254
2.05	0.0106818301771
2.055	0.0106866145545
2.06	0.0106791490138
2.065	0.0106901108646
2.07	0.0106951450283
2.075	0.0106876578494
2.08	0.0106984218012
2.085	0.0107036908791
2.09	0.0106965013108
2.095	0.0107081041853
2.1	0.0107136667544
2.105	0.010705865159
2.11	0.010717617866
2.115	0.0107224812066
2.12	0.0107150136772
2.125	0.0107266698062
2.13	0.0107281015232
2.135	0.0107242083862
2.14	0.0107284345351
2.145	0.0107190408358
2.15	0.0107274164433
2.155	0.0107302025843
2.16	0.010722334994
2.165	0.0107315968403
2.17	0.01072403113
2.175	0.0107332667291
2.18	0.0107371562174
2.185	0.0107294561194
2.19	0.0107403903656
2.195	0.0107329962848
2.2	0.0107437303337
2.205	0.0107406135323
2.21	0.0107449177456
2.215	0.0107515715168
2.22	0.0107441484709
2.225	0.0107550611019
2.23	0.0107476891847
2.235	0.0107587453522
2.24	0.01075289142
2.245	0.0107641595758
2.25	0.0107631381006
2.255	0.010766054464
2.26	0.0107736604819
2.265	0.0107671238762
2.27	0.0107784372571
2.275	0.0107712874605
2.28	0.0107833503239
2.285	0.0107760250558
2.29	0.0107898573081
2.295	0.0107837131898
2.3	0.0107980948065
2.305	0.0107907066523
2.31	0.010804757327
2.315	0.0107971190336
2.32	0.0108109997632
2.325	0.0108032104554
2.33	0.0108169292407
2.335	0.0108088473151
2.34	0.0108218338871
2.345	0.0108081801839
2.35	0.0108157694833
2.355	0.0108066100321
2.36	0.0108154529378
2.365	0.0108077263017
2.37	0.0108131959771
2.375	0.0108117705532
2.38	0.0108088802313
2.385	0.0108183633636
2.39	0.0108115750272
2.395	0.0108221208081
2.4	0.0108163449398
2.405	0.0108293353
2.41	0.0108220310634
2.415	0.0108337497228
2.42	0.0108276420868
2.425	0.010827175733
2.43	0.0108393460738
2.435	0.0108323672874
2.44	0.010845059769
2.445	0.010837600786
2.45	0.0108498286522
2.455	0.0108455269761
2.46	0.0108464926135
2.465	0.0108618277274
2.47	0.0108546607892
2.475	0.0108689776188
2.48	0.010862543784
2.485	0.0108623556081
2.49	0.0108771959995
2.495	0.0108695549606
