# Supplementary material for: A general mechanistic model enables predictions of the biological effectiveness of different qualities of radiation
Source: Sci Rep. 2017 Sep 7;7:10790. doi: 10.1038/s41598-017-10820-1 (PMC5589818; doi:10.1038/s41598-017-10820-1)
Supplement: Supplementary file 2 — Supplementary Dataset 1 [file 41598_2017_10820_MOESM2_ESM.zip › Data/Proton Track Data/EnergyRange_Radial Energy_60MeV.csv]

# Value of 1 to indicate we must rescale to breaks
1
# Particle ID to identify what particle we use by Z. Taken from command line.
1
# Total LET value for curve
0.994365059715
# Average energy deposit at a given range. Distances um; energies in keV
# Input file name: Radial Energy_60MeV.csv
# Written at: 2016-11-21 13:04:12.071000
# r	Energy
0.0	0.00302270865077
0.005	0.00470150216002
0.01	0.00514288886771
0.015	0.00539015051262
0.02	0.0055413550136
0.025	0.00567237155398
0.03	0.00578230915682
0.035	0.00587786723238
0.04	0.00595765621428
0.045	0.00602414828427
0.05	0.00613382661699
0.055	0.00619080902534
0.06	0.00625537960891
0.065	0.00632117619007
0.07	0.00638107974979
0.075	0.00643351170646
0.08	0.00647944919019
0.085	0.00652661619022
0.09	0.00657014784434
0.095	0.00661272324383
0.1	0.00665368377339
0.105	0.00669332475784
0.11	0.00672923951022
0.115	0.00676417345165
0.12	0.00679473468068
0.125	0.00681978316614
0.13	0.00685144865546
0.135	0.0068830118217
0.14	0.00690734387245
0.145	0.00693102034121
0.15	0.00695821492335
0.155	0.0069900109419
0.16	0.00702113048036
0.165	0.0070517310891
0.17	0.00707849294526
0.175	0.0070979993064
0.18	0.00711382445167
0.185	0.0071344310583
0.19	0.00715535663402
0.195	0.00717628644155
0.2	0.00719814713511
0.205	0.00721601529859
0.21	0.00723750414467
0.215	0.00725741730549
0.22	0.00728276067671
0.225	0.00730190627792
0.23	0.00731806342124
0.235	0.0073377194898
0.24	0.00735835127081
0.245	0.00738099197286
0.25	0.00740014469251
0.255	0.00741497809334
0.26	0.00742965228367
0.265	0.00744378802033
0.27	0.00745650178528
0.275	0.0074715402928
0.28	0.00748567469162
0.285	0.00750123043546
0.29	0.00751463900271
0.295	0.00752680578644
0.3	0.00753862320611
0.305	0.00755247625725
0.31	0.00756263033495
0.315	0.00757335319759
0.32	0.00758640178448
0.325	0.00760279736287
0.33	0.00761378700537
0.335	0.00762450504187
0.34	0.00763462545226
0.345	0.00764837143251
0.35	0.00766300206046
0.355	0.00767543348431
0.36	0.0076859613586
0.365	0.00769486890065
0.37	0.00770374957152
0.375	0.00771312276507
0.38	0.00772756185918
0.385	0.0077401661798
0.39	0.0077488127765
0.395	0.00775800811952
0.4	0.00776387438999
0.405	0.00777651757872
0.41	0.00778842699331
0.415	0.00780091333788
0.42	0.0078096374741
0.425	0.0078219602084
0.43	0.00783464138525
0.435	0.00783883315915
0.44	0.00784234841553
0.445	0.00784803352787
0.45	0.00785404772602
0.455	0.00786557778272
0.46	0.00787418310954
0.465	0.00788807418048
0.47	0.00790001181987
0.475	0.00791357325706
0.48	0.00792594826591
0.485	0.00793626974513
0.49	0.00794775418041
0.495	0.00795901642569
0.5	0.00796777730889
0.505	0.0079754671882
0.51	0.00798403005432
0.515	0.00799760368224
0.52	0.00800851615492
0.525	0.00800871978641
0.53	0.00801830035865
0.535	0.008019816546
0.54	0.00802739326453
0.545	0.00803037189786
0.55	0.00803616673724
0.555	0.00804557076177
0.56	0.00805285513614
0.565	0.00806012918396
0.57	0.00806770452571
0.575	0.00807340734989
0.58	0.00807990812878
0.585	0.00808726731906
0.59	0.00809574171117
0.595	0.00810176595194
0.6	0.00810740564774
0.605	0.00811509444978
0.61	0.00812257670056
0.615	0.00812743581392
0.62	0.00814032611011
0.625	0.0081461309471
0.63	0.00815170458124
0.635	0.00815344796928
0.64	0.00816274504239
0.645	0.0081636691032
0.65	0.00816940656132
0.655	0.00817688319605
0.66	0.00818218228544
0.665	0.00818914022947
0.67	0.00819635654288
0.675	0.0082070639084
0.68	0.00821588897045
0.685	0.00822420403683
0.69	0.00822528118977
0.695	0.00822583860515
0.7	0.00822872144858
0.705	0.0082352319696
0.71	0.00824511614452
0.715	0.00825577127424
0.72	0.00826495535868
0.725	0.00827640340197
0.73	0.00828348995015
0.735	0.00829070751224
0.74	0.00829820762313
0.745	0.00830159180144
0.75	0.00830510160775
0.755	0.00831230581374
0.76	0.0083083366437
0.765	0.00831516557356
0.77	0.00831536376845
0.775	0.00832574035215
0.78	0.0083286881994
0.785	0.00833948100986
0.79	0.0083418787396
0.795	0.00834963672576
0.8	0.00836186867865
0.805	0.00836479571697
0.81	0.00836858481716
0.815	0.00837380640749
0.82	0.00837651904848
0.825	0.00837922674479
0.83	0.00838237893339
0.835	0.00838577650514
0.84	0.0083910294282
0.845	0.0083976433169
0.85	0.00840197965113
0.855	0.0084059711881
0.86	0.00841063246242
0.865	0.00841530665527
0.87	0.00841795073303
0.875	0.00842091393437
0.88	0.00842392060191
0.885	0.00842720267114
0.89	0.00843011452195
0.895	0.00843713850161
0.9	0.00844270587277
0.905	0.00844789454529
0.91	0.00845125062855
0.915	0.00845140650403
0.92	0.0084533467782
0.925	0.0084595740274
0.93	0.00846465296285
0.935	0.0084666786864
0.94	0.0084721168938
0.945	0.00847903580594
0.95	0.00848155477456
0.955	0.00848469626267
0.96	0.00849166995061
0.965	0.00849098870513
0.97	0.00849979959529
0.975	0.0085007452987
0.98	0.00850780637062
0.985	0.00851060943593
0.99	0.00851622700935
0.995	0.008520106593
1.0	0.00852274678155
1.005	0.00852305538152
1.01	0.00853152572046
1.015	0.00853084818611
1.02	0.00853930187251
1.025	0.00853818864352
1.03	0.00854060387469
1.035	0.00854964366295
1.04	0.00854930788915
1.045	0.0085529016219
1.05	0.0085638052792
1.055	0.00856427715341
1.06	0.00856766756736
1.065	0.00857456363426
1.07	0.00857534773808
1.075	0.00857227155318
1.08	0.00857288112286
1.085	0.00857458588436
1.09	0.00858133430673
1.095	0.00858629238015
1.1	0.00859208114169
1.105	0.0085971926089
1.11	0.00860211960124
1.115	0.00860698063959
1.12	0.00861199366876
1.125	0.00861745308459
1.13	0.00862375825395
1.135	0.00863031268519
1.14	0.00863665412711
1.145	0.00864030700486
1.15	0.00864590954317
1.155	0.00865124212047
1.16	0.00865646499874
1.165	0.00866160135706
1.17	0.00866646040385
1.175	0.0086658455284
1.18	0.00866903853985
1.185	0.0086750258513
1.19	0.00867992350803
1.195	0.00868471982803
1.2	0.00869017944544
1.205	0.00869669054042
1.21	0.00870232120798
1.215	0.00870755954343
1.22	0.00870860809326
1.225	0.00871241747732
1.23	0.00871663916596
1.235	0.00871954885089
1.24	0.00872305942513
1.245	0.00872366880981
1.25	0.00872495056203
1.255	0.0087314280347
1.26	0.0087348544524
1.265	0.0087366016735
1.27	0.00873591980299
1.275	0.00874333535123
1.28	0.00874803603263
1.285	0.0087459073572
1.29	0.00875782476671
1.295	0.00876522458123
1.3	0.00876349095569
1.305	0.00877336112439
1.31	0.00877983417821
1.315	0.00877629499168
1.32	0.00878104038474
1.325	0.00878435747229
1.33	0.00878037984933
1.335	0.0087884971512
1.34	0.00878560629811
1.345	0.0087934064503
1.35	0.00879830101096
1.355	0.00879549394009
1.36	0.00880430021849
1.365	0.0088014174822
1.37	0.00881076948595
1.375	0.0088081124876
1.38	0.00881938735393
1.385	0.00881794491448
1.39	0.00882897547987
1.395	0.00882663874727
1.4	0.00883733412405
1.405	0.00883449118946
1.41	0.0088417180024
1.415	0.00883311101424
1.42	0.00883835677944
1.425	0.00883448908533
1.43	0.00883427228543
1.435	0.00884166649638
1.44	0.0088386296338
1.445	0.00885005058533
1.45	0.00884935970221
1.455	0.00885214634917
1.46	0.00886272836554
1.465	0.00886064219403
1.47	0.00887044874999
1.475	0.00886893762331
1.48	0.00886932831096
1.485	0.00887895328223
1.49	0.00887707428039
1.495	0.00887824601207
1.5	0.00888585975988
1.505	0.00888797968964
1.51	0.00888807635604
1.515	0.0088915011223
1.52	0.00890254345699
1.525	0.00890045527182
1.53	0.00890246178348
1.535	0.00890936256365
1.54	0.0089138973873
1.545	0.00891289343384
1.55	0.0089115396192
1.555	0.00891370161607
1.56	0.00892051467971
1.565	0.00891799294159
1.57	0.00891882032477
1.575	0.00892026494529
1.58	0.00892902767129
1.585	0.00892280276959
1.59	0.00892080658512
1.595	0.00892031228251
1.6	0.00892052155324
1.605	0.00892127758874
1.61	0.00892874333421
1.615	0.00892641072299
1.62	0.00892668858309
1.625	0.00892778633436
1.63	0.00892906391048
1.635	0.00893054425092
1.64	0.00893221527956
1.645	0.00893432368385
1.65	0.00894270215835
1.655	0.00894122380236
1.66	0.00894513473491
1.665	0.00894846837403
1.67	0.00895149530079
1.675	0.00895442354088
1.68	0.00895731060803
1.685	0.00896015355848
1.69	0.00896295188493
1.695	0.00896546629283
1.7	0.00896728153836
1.705	0.00896953080715
1.71	0.00897191455143
1.715	0.00897438056083
1.72	0.00897688399763
1.725	0.00897942862746
1.73	0.00898197877725
1.735	0.00898429271397
1.74	0.00898657002999
1.745	0.00898899871923
1.75	0.00899149211151
1.755	0.00899402050902
1.76	0.00899657285184
1.765	0.00899913704394
1.77	0.00900166671812
1.775	0.00900390008272
1.78	0.00900518562191
1.785	0.00900708601238
1.79	0.00900917324806
1.795	0.00901136581239
1.8	0.00901362934359
1.805	0.00901594261506
1.81	0.00901831505673
1.815	0.00902084675978
1.82	0.00902194335382
1.825	0.00902449807424
1.83	0.00903142511916
1.835	0.00903592132078
1.84	0.00903995597867
1.845	0.00904367906313
1.85	0.00904712048466
1.855	0.00905015637915
1.86	0.00904972154719
1.865	0.00903986718506
1.87	0.0090439619513
1.875	0.00904548208443
1.88	0.00904691844248
1.885	0.00904833972688
1.89	0.00904964844738
1.895	0.00904626458584
1.9	0.00904747018847
1.905	0.00905069225104
1.91	0.00905238886296
1.915	0.00905400252976
1.92	0.00905492589031
1.925	0.00904948784613
1.93	0.00905564252971
1.935	0.00905841388995
1.94	0.00906067335869
1.945	0.00906235497138
1.95	0.00905825779927
1.955	0.00906664591562
1.96	0.00907069237816
1.965	0.00907362998277
1.97	0.00906807964307
1.975	0.00907604303284
1.98	0.00908003865158
1.985	0.00908313717694
1.99	0.00907761164706
1.995	0.00908713704895
2.0	0.0090935966607
2.005	0.00909765824044
2.01	0.00909236405616
2.015	0.00910206283137
2.02	0.00910684137928
2.025	0.00910152851188
2.03	0.00910980254119
2.035	0.00911495368148
2.04	0.00911689221548
2.045	0.00910891583211
2.05	0.0091165660385
2.055	0.00911964644602
2.06	0.00911312986514
2.065	0.00912147142183
2.07	0.00912519394574
2.075	0.00911904591426
2.08	0.00912768065875
2.085	0.00913251790412
2.09	0.00913265956237
2.095	0.00914810819682
2.1	0.0091563501315
2.105	0.00915088477225
2.11	0.00916433709841
2.115	0.00917079309923
2.12	0.0091648274885
2.125	0.00917759772539
2.13	0.00918019250985
2.135	0.00917678870802
2.14	0.00917840890442
2.145	0.00916921361782
2.15	0.00917634773804
2.155	0.00917867966089
2.16	0.00917147171785
2.165	0.00917974982142
2.17	0.00917295869963
2.175	0.00918129497773
2.18	0.0091848196173
2.185	0.00917789755015
2.19	0.00918736063627
2.195	0.00918070303162
2.2	0.00919016363525
2.205	0.00918730506597
2.21	0.00919116405689
2.215	0.00919700213699
2.22	0.00919034638981
2.225	0.00919991946648
2.23	0.00919318443499
2.235	0.00920236133893
2.24	0.00919304606014
2.245	0.00919913479707
2.25	0.00919650605589
2.255	0.00919724551023
2.26	0.00920178884168
2.265	0.00919559973236
2.27	0.0092031779425
2.275	0.00919678518199
2.28	0.00920500678201
2.285	0.00919845654452
2.29	0.00920612214715
2.295	0.0091989365427
2.3	0.00920685622707
2.305	0.00920025342277
2.31	0.00920847961131
2.315	0.00920205850507
2.32	0.00921043664252
2.325	0.00920415181808
2.33	0.00921265094385
2.335	0.00920645774577
2.34	0.00921506375319
2.345	0.00920939142391
2.35	0.00921872338817
2.355	0.00921282409412
2.36	0.00922171189596
2.365	0.00921625464999
2.37	0.00922186761297
2.375	0.00922138511359
2.38	0.0092195820739
2.385	0.00922833648787
2.39	0.00922309989246
2.395	0.00923248350953
2.4	0.0092277827986
2.405	0.00923888481822
2.41	0.00923304501702
2.415	0.00924316494273
2.42	0.00923821549623
2.425	0.00923806209283
2.43	0.00924853329322
2.435	0.00924290489965
2.44	0.0092537284562
2.445	0.00924770074651
2.45	0.0092581365007
2.455	0.00925452969978
2.46	0.00925541759559
2.465	0.0092682805716
2.47	0.00926245629012
2.475	0.00927452339709
2.48	0.00926927221614
2.485	0.00926928656473
2.49	0.00928179773596
2.495	0.00927564472149
