# Supplementary material for: A general mechanistic model enables predictions of the biological effectiveness of different qualities of radiation
Source: Sci Rep. 2017 Sep 7;7:10790. doi: 10.1038/s41598-017-10820-1 (PMC5589818; doi:10.1038/s41598-017-10820-1)
Supplement: Supplementary file 2 — Supplementary Dataset 1 [file 41598_2017_10820_MOESM2_ESM.zip › Data/Proton Track Data/EnergyRange_Radial Energy_6MeV.csv]

# Value of 1 to indicate we must rescale to breaks
1
# Particle ID to identify what particle we use by Z. Taken from command line.
1
# Total LET value for curve
6.92275140423
# Average energy deposit at a given range. Distances um; energies in keV
# Input file name: Radial Energy_6MeV.csv
# Written at: 2016-11-21 12:57:21.410000
# r	Energy
0.0	0.0223671305716
0.005	0.036898545364
0.01	0.0405781562236
0.015	0.0428206198049
0.02	0.044443951032
0.025	0.0457433291377
0.03	0.0469149153024
0.035	0.0479399822001
0.04	0.0488781768004
0.045	0.0496967073894
0.05	0.050753497155
0.055	0.0514185511531
0.06	0.0520313104969
0.065	0.0526042449511
0.07	0.0531505862812
0.075	0.0536788798312
0.08	0.0541712206514
0.085	0.0546279040104
0.09	0.0550791173389
0.095	0.0555168268091
0.1	0.055896382066
0.105	0.0562469326107
0.11	0.0566084668102
0.115	0.0569877214703
0.12	0.0573556533553
0.125	0.0576869402598
0.13	0.0580018802351
0.135	0.0583185115808
0.14	0.0586257463371
0.145	0.0589456247942
0.15	0.0592808247254
0.155	0.0595732773803
0.16	0.0598286844229
0.165	0.060062324632
0.17	0.0602923008845
0.175	0.0605372819515
0.18	0.0607772096989
0.185	0.0610323494066
0.19	0.0612603698288
0.195	0.0614854713865
0.2	0.0616957888988
0.205	0.0618892582234
0.21	0.0620605252814
0.215	0.0622245178354
0.22	0.0624191410923
0.225	0.0626095470576
0.23	0.0627522021452
0.235	0.0629001813665
0.24	0.0630550732301
0.245	0.0632184094771
0.25	0.0634122189717
0.255	0.063573758539
0.26	0.0637215030042
0.265	0.0638853701753
0.27	0.0640517808527
0.275	0.0641773721981
0.28	0.0643000648628
0.285	0.0644386656263
0.29	0.0645915121537
0.295	0.0647428278711
0.3	0.0648708653696
0.305	0.0649940889247
0.31	0.065112054088
0.315	0.0652302957368
0.32	0.0653525017462
0.325	0.0654723168496
0.33	0.0655460014483
0.335	0.0656220439124
0.34	0.0657013970258
0.345	0.0657935195592
0.35	0.065892138754
0.355	0.0659844839223
0.36	0.0660828864121
0.365	0.0661856127083
0.37	0.06630088092
0.375	0.0664162729613
0.38	0.0665079623603
0.385	0.0666046637458
0.39	0.0666956537284
0.395	0.066773908017
0.4	0.0668254897443
0.405	0.0669015794072
0.41	0.0669775063416
0.415	0.0670434127833
0.42	0.0671005753489
0.425	0.0671625473941
0.43	0.0672297099427
0.435	0.0672878108253
0.44	0.0673498027823
0.445	0.067419208623
0.45	0.0674913550969
0.455	0.0675597103091
0.46	0.0676159566529
0.465	0.0676795952316
0.47	0.067731183837
0.475	0.067789433465
0.48	0.067830291273
0.485	0.0678841763308
0.49	0.0679495855893
0.495	0.0680195663401
0.5	0.0681059519855
0.505	0.0681909776853
0.51	0.0682616151851
0.515	0.0683310952648
0.52	0.0684046145713
0.525	0.0684665487047
0.53	0.0685456362659
0.535	0.0685945452347
0.54	0.0686539514233
0.545	0.0687032283848
0.55	0.0687380592183
0.555	0.0687924783967
0.56	0.0688427048
0.565	0.0688928610082
0.57	0.0689444104159
0.575	0.0689644283051
0.58	0.0689960242477
0.585	0.0690374528071
0.59	0.0690834578347
0.595	0.0691292204456
0.6	0.0691837033661
0.605	0.0692523273326
0.61	0.0693131756462
0.615	0.0693521875973
0.62	0.0694068576168
0.625	0.0694504567049
0.63	0.0694773122819
0.635	0.0694992355562
0.64	0.0695444493711
0.645	0.0695681592613
0.65	0.0696068236501
0.655	0.069650416588
0.66	0.0696813453056
0.665	0.0697191826236
0.67	0.0697597461807
0.675	0.0697889939314
0.68	0.0698166790042
0.685	0.0698511780589
0.69	0.0698677425942
0.695	0.0698833190939
0.7	0.0699085440241
0.705	0.0699399194567
0.71	0.0699764939568
0.715	0.0700183691383
0.72	0.0700583700124
0.725	0.0700981984309
0.73	0.0701329021751
0.735	0.0701702959408
0.74	0.0702127413011
0.745	0.0702475108437
0.75	0.0702804936483
0.755	0.0703106326442
0.76	0.0702911451487
0.765	0.0703113493932
0.77	0.0703221593136
0.775	0.0703579699561
0.78	0.0703800001136
0.785	0.0704197758104
0.79	0.0704383686207
0.795	0.0704529373543
0.8	0.0704836089731
0.805	0.0704991254524
0.81	0.0705079893434
0.815	0.0705085445775
0.82	0.0705158446798
0.825	0.0705252636202
0.83	0.0705339326738
0.835	0.070544626144
0.84	0.0705619673909
0.845	0.0705814310608
0.85	0.070588127004
0.855	0.0705957021792
0.86	0.0706088350478
0.865	0.0706232617563
0.87	0.0706284044751
0.875	0.0706356501159
0.88	0.0706458880699
0.885	0.0706565989221
0.89	0.0706484269922
0.895	0.0706459438186
0.9	0.0706513211601
0.905	0.0706591530362
0.91	0.0706639208028
0.915	0.0706638343825
0.92	0.0706691349605
0.925	0.070683394649
0.93	0.0706919244822
0.935	0.0706874593362
0.94	0.070694873809
0.945	0.0707080746892
0.95	0.0707111990113
0.955	0.0707021860845
0.96	0.0707062584434
0.965	0.0707006051903
0.97	0.0707141327116
0.975	0.0707125916254
0.98	0.0707214349816
0.985	0.0707258959704
0.99	0.0707359434027
0.995	0.0707432686751
1.0	0.070744728079
1.005	0.0707444113039
1.01	0.0707599742
1.015	0.0707598460302
1.02	0.0707768331458
1.025	0.0707770136787
1.03	0.0707843601106
1.035	0.0708038632458
1.04	0.0708065220023
1.045	0.0708147068165
1.05	0.0708331071077
1.055	0.0708368509719
1.06	0.0708458831568
1.065	0.0708633199659
1.07	0.0708784237879
1.075	0.0708885656622
1.08	0.0709008162081
1.085	0.0709147070986
1.09	0.0709349653481
1.095	0.0709316993743
1.1	0.0709250180135
1.105	0.0709268522135
1.11	0.0709316634107
1.115	0.0709383410362
1.12	0.0709453913841
1.125	0.0709540026488
1.13	0.0709647268241
1.135	0.0709759302632
1.14	0.07098745943
1.145	0.070994203073
1.15	0.0710008543443
1.155	0.0710094938806
1.16	0.0710185640522
1.165	0.0710274493803
1.17	0.0710331998802
1.175	0.0710079468193
1.18	0.0709954920871
1.185	0.070992551595
1.19	0.070991645447
1.195	0.0709922044294
1.2	0.0709927178607
1.205	0.0709943435685
1.21	0.0709967802061
1.215	0.0709990902137
1.22	0.070997806483
1.225	0.070999640492
1.23	0.0709987707956
1.235	0.0709989788208
1.24	0.0710005151485
1.245	0.0709982576715
1.25	0.070998543749
1.255	0.0710071781551
1.26	0.0710189850155
1.265	0.0710233666422
1.27	0.0710250139795
1.275	0.0710384206594
1.28	0.0710465955802
1.285	0.0710385543399
1.29	0.071032460432
1.295	0.0710329587771
1.3	0.0710236899985
1.305	0.0710297068725
1.31	0.07103541327
1.315	0.0710299409381
1.32	0.0710462897354
1.325	0.0710559313912
1.33	0.0710527339083
1.335	0.0710681784889
1.34	0.071064673993
1.345	0.0710713497931
1.35	0.0710492295913
1.355	0.0710309490328
1.36	0.0710314328816
1.365	0.0710185811973
1.37	0.0710244586324
1.375	0.0710149896234
1.38	0.071033139727
1.385	0.0710329364703
1.39	0.0710495293723
1.395	0.0710451626742
1.4	0.0710606021002
1.405	0.0710549003157
1.41	0.071062140374
1.415	0.0710418959661
1.42	0.0710447788796
1.425	0.0710370787442
1.43	0.0710339863414
1.435	0.071040884107
1.44	0.071032505674
1.445	0.0710371769903
1.45	0.0710258714492
1.455	0.0710235255549
1.46	0.0710303337476
1.465	0.071021983709
1.47	0.0710292908779
1.475	0.0710232829087
1.48	0.0710079753532
1.485	0.0710091119965
1.49	0.071000646024
1.495	0.0709939444833
1.5	0.070997171057
1.505	0.0709947358698
1.51	0.070987708125
1.515	0.0709848550958
1.52	0.0709899901814
1.525	0.0709822044505
1.53	0.0709790570499
1.535	0.0709829373786
1.54	0.0709838414055
1.545	0.070977004236
1.55	0.0709680309197
1.555	0.0709660774434
1.56	0.0709678508994
1.565	0.0709605626306
1.57	0.0709565418484
1.575	0.0709544561756
1.58	0.0709591330302
1.585	0.0709451820045
1.59	0.0709347575738
1.595	0.0709276228974
1.6	0.0709223373296
1.605	0.0709188200235
1.61	0.0709211508005
1.615	0.070914638959
1.62	0.0709006962203
1.625	0.0708829362623
1.63	0.0708715873508
1.635	0.0708626384371
1.64	0.0708553139399
1.645	0.0708497642162
1.65	0.0708483248964
1.655	0.0708414627358
1.66	0.0708399367049
1.665	0.0708381020381
1.67	0.0708357867694
1.675	0.0708335133024
1.68	0.0708314119571
1.685	0.0708294402168
1.69	0.0708276405444
1.695	0.070825538832
1.7	0.0708235144857
1.705	0.0708218186066
1.71	0.0708202923247
1.715	0.0708188868835
1.72	0.070817516055
1.725	0.0708161098373
1.73	0.0708142665463
1.735	0.070807905336
1.74	0.070789775263
1.745	0.0707792689919
1.75	0.0707711602903
1.755	0.0707643025493
1.76	0.0707583398646
1.765	0.0707530978739
1.77	0.0707485135951
1.775	0.0707452759355
1.78	0.0707488556331
1.785	0.0707494846554
1.79	0.0707492467736
1.795	0.0707486742974
1.8	0.070747884986
1.805	0.0707468572521
1.81	0.0707454962876
1.815	0.0707431429817
1.82	0.0707311450653
1.825	0.0707232220786
1.83	0.0707200929843
1.835	0.0707168917606
1.84	0.07071389372
1.845	0.0707109347822
1.85	0.070707861942
1.855	0.0707043388752
1.86	0.0706961408093
1.865	0.0706809049968
1.87	0.0706759192506
1.875	0.0706710922544
1.88	0.0706663800369
1.885	0.0706615902031
1.89	0.0706562645923
1.895	0.0706478613525
1.9	0.0706415469627
1.905	0.0706269581797
1.91	0.070609912321
1.915	0.0705977743609
1.92	0.0705861568198
1.925	0.0705737877112
1.93	0.0705673652443
1.935	0.0705603794879
1.94	0.0705532643798
1.945	0.0705456713428
1.95	0.0705385651577
1.955	0.0705380000993
1.96	0.0705349333714
1.965	0.0705301587555
1.97	0.0705215364211
1.975	0.0705202884616
1.98	0.0705176000249
1.985	0.0705135804624
1.99	0.0705051469849
1.995	0.0705040137189
2.0	0.0705025434651
2.005	0.0704984545489
2.01	0.0704907141577
2.015	0.0704911297316
2.02	0.0704889559804
2.025	0.0704811884759
2.03	0.0704796244363
2.035	0.0704783887912
2.04	0.0704713140997
2.045	0.0704579716266
2.05	0.0704548525451
2.055	0.0704495901326
2.06	0.0704398235369
2.065	0.0704382923894
2.07	0.0704345142763
2.075	0.0704254806051
2.08	0.0704241976485
2.085	0.0704210642448
2.09	0.070410579601
2.095	0.0704085990021
2.1	0.070404976463
2.105	0.070395978724
2.11	0.0703953873162
2.115	0.0703915221231
2.12	0.0703835499572
2.125	0.070383306017
2.13	0.0703779107992
2.135	0.070370486934
2.14	0.0703614835618
2.145	0.0703499095193
2.15	0.0703455847283
2.155	0.0703395666196
2.16	0.0703308215985
2.165	0.0703281568451
2.17	0.0703195421519
2.175	0.0703167355493
2.18	0.0703124083042
2.185	0.0703039599831
2.19	0.0703007650518
2.195	0.0702919668139
2.2	0.0702897329309
2.205	0.0702831857083
2.21	0.0702788487951
2.215	0.0702757432942
2.22	0.070268195601
2.225	0.0702668561969
2.23	0.0702590621563
2.235	0.0702572811191
2.24	0.0702467596155
2.245	0.0702420768557
2.25	0.0702355083623
2.255	0.0702301239913
2.26	0.0702260300941
2.265	0.070219182578
2.27	0.0702165109839
2.275	0.0702093055374
2.28	0.0702072718916
2.285	0.0701996831466
2.29	0.0701946025476
2.295	0.0701838248674
2.3	0.070179012652
2.305	0.0701708305445
2.31	0.0701670653386
2.315	0.0701595867217
2.32	0.0701563628477
2.325	0.0701493669898
2.33	0.070146584512
2.335	0.0701400743412
2.34	0.0701381443277
2.345	0.0701363758205
2.35	0.0701387639749
2.355	0.0701343470494
2.36	0.0701349626248
2.365	0.0701306245477
2.37	0.0701296358935
2.375	0.0701268981713
2.38	0.0701236761106
2.385	0.0701233307011
2.39	0.0701187299617
2.395	0.0701192678425
2.4	0.070114897183
2.405	0.0701168095545
2.41	0.0701117045702
2.415	0.0701125572004
2.42	0.0701086306806
2.425	0.0701059591684
2.43	0.070106653795
2.435	0.0701016635418
2.44	0.0701031947336
2.445	0.0700977419721
2.45	0.0700983708634
2.455	0.07009085275
2.46	0.0700853145466
2.465	0.070084081324
2.47	0.0700779392054
2.475	0.0700771661111
2.48	0.0700722585511
2.485	0.0700684632294
2.49	0.0700682377087
2.495	0.0700627800507
