# Supplementary material for: A general mechanistic model enables predictions of the biological effectiveness of different qualities of radiation
Source: Sci Rep. 2017 Sep 7;7:10790. doi: 10.1038/s41598-017-10820-1 (PMC5589818; doi:10.1038/s41598-017-10820-1)
Supplement: Supplementary file 2 — Supplementary Dataset 1 [file 41598_2017_10820_MOESM2_ESM.zip › Data/Proton Track Data/EnergyRange_Radial Energy_70MeV.csv]

# Value of 1 to indicate we must rescale to breaks
1
# Particle ID to identify what particle we use by Z. Taken from command line.
1
# Total LET value for curve
0.875978005581
# Average energy deposit at a given range. Distances um; energies in keV
# Input file name: Radial Energy_70MeV.csv
# Written at: 2016-11-21 13:04:58.983000
# r	Energy
0.0	0.00266723893734
0.005	0.00414094041693
0.01	0.00452860955855
0.015	0.00474330631955
0.02	0.0048718533042
0.025	0.00498410850179
0.03	0.00509494904246
0.035	0.00518886019637
0.04	0.00526701392274
0.045	0.00532612909143
0.05	0.00542934266051
0.055	0.00547839474746
0.06	0.00553559449936
0.065	0.00558379885276
0.07	0.00563266883759
0.075	0.00567983728681
0.08	0.00572166312894
0.085	0.00576326960002
0.09	0.0057995731988
0.095	0.00583222094065
0.1	0.00585797490433
0.105	0.00588265497978
0.11	0.0059085320182
0.115	0.00594527533196
0.12	0.00597096876515
0.125	0.00600023524057
0.13	0.00603027593337
0.135	0.00605575896295
0.14	0.00608332071721
0.145	0.00611206975909
0.15	0.00613503344698
0.155	0.00615958662191
0.16	0.00618292952288
0.165	0.00620516273484
0.17	0.00622103746287
0.175	0.00624049955618
0.18	0.00626219566031
0.185	0.00627933339831
0.19	0.00630032843936
0.195	0.0063165085577
0.2	0.00633174944746
0.205	0.00635216616731
0.21	0.00637359560536
0.215	0.00639194735961
0.22	0.00640863989397
0.225	0.00642635859505
0.23	0.00644063989992
0.235	0.00645993665084
0.24	0.00646774809541
0.245	0.00647290096177
0.25	0.00648490288873
0.255	0.00649883591678
0.26	0.00651345880377
0.265	0.00652684444499
0.27	0.0065395962003
0.275	0.00656024290465
0.28	0.00657441194913
0.285	0.00658548025536
0.29	0.00659214191703
0.295	0.00660676101171
0.3	0.00662144181956
0.305	0.00663741655639
0.31	0.00664740754803
0.315	0.00665937552851
0.32	0.00666962332885
0.325	0.00667544953646
0.33	0.00668520157744
0.335	0.00669553049791
0.34	0.00670459011692
0.345	0.00671748498464
0.35	0.0067313151175
0.355	0.00674360763156
0.36	0.00675324169872
0.365	0.00676068864148
0.37	0.00676736882958
0.375	0.00677423461128
0.38	0.00678397344636
0.385	0.00679289811357
0.39	0.00679867139163
0.395	0.006805938031
0.4	0.00681116252143
0.405	0.00681957012553
0.41	0.00682607188947
0.415	0.00683492320896
0.42	0.00684121500617
0.425	0.00685139920097
0.43	0.00686263475592
0.435	0.00687418741192
0.44	0.00688538294527
0.445	0.00688958046018
0.45	0.00689233734143
0.455	0.00690343796369
0.46	0.00691252165097
0.465	0.00692248251068
0.47	0.0069276679444
0.475	0.00693580370491
0.48	0.00694170781182
0.485	0.00694736081206
0.49	0.0069538589213
0.495	0.00696111878058
0.5	0.0069698092201
0.505	0.00697758099165
0.51	0.00698479847056
0.515	0.00699582652851
0.52	0.00700541206877
0.525	0.00701125049634
0.53	0.00702291250402
0.535	0.00702605293373
0.54	0.00703431862824
0.545	0.00703811700649
0.55	0.00704477595839
0.555	0.00705436431824
0.56	0.00706071295782
0.565	0.00706641482965
0.57	0.00707313209791
0.575	0.00707979381273
0.58	0.00708671806737
0.585	0.00709348538421
0.59	0.00709955550237
0.595	0.00710425081339
0.6	0.00710891127973
0.605	0.00711552681143
0.61	0.00712176092585
0.615	0.00712364768525
0.62	0.00713215264612
0.625	0.00713564760393
0.63	0.00713930050885
0.635	0.00713993702489
0.64	0.00714729384005
0.645	0.00715020909136
0.65	0.00715670464959
0.655	0.00716389041342
0.66	0.00716734846474
0.665	0.00717241483022
0.67	0.00717782911882
0.675	0.00718447503173
0.68	0.00718953369651
0.685	0.00719504105701
0.69	0.00719593836354
0.695	0.00719678007409
0.7	0.0071987307541
0.705	0.00720068805072
0.71	0.00720161633862
0.715	0.00720596197993
0.72	0.00721019838135
0.725	0.00721762782221
0.73	0.00722176144553
0.735	0.00722635868566
0.74	0.00723495311689
0.745	0.00724092150639
0.75	0.00724537761022
0.755	0.0072538448284
0.76	0.00725583696639
0.765	0.00726514075071
0.77	0.00726733070299
0.775	0.00727705222395
0.78	0.00727962845399
0.785	0.00728953569801
0.79	0.00729178661553
0.795	0.00729692782142
0.8	0.00730690531791
0.805	0.00730933992068
0.81	0.00731424747827
0.815	0.00732331264672
0.82	0.00732796767473
0.825	0.00733220951099
0.83	0.00733758200639
0.835	0.00734336123962
0.84	0.00735007177708
0.845	0.00735762749497
0.85	0.00735917975161
0.855	0.0073605113201
0.86	0.00736384802403
0.865	0.00736804388993
0.87	0.00737663179553
0.875	0.00738494817092
0.88	0.00739098987376
0.885	0.00739609816789
0.89	0.00739509370264
0.895	0.00739691615723
0.9	0.0073998599123
0.905	0.00740343258041
0.91	0.00740964556434
0.915	0.00741483577782
0.92	0.00741920482095
0.925	0.00742705898615
0.93	0.00743134306894
0.935	0.00742875094494
0.94	0.00743172745911
0.945	0.00743664537395
0.95	0.00743813310724
0.955	0.0074414053504
0.96	0.00744789414023
0.965	0.00744722424402
0.97	0.00745503870106
0.975	0.00745464113225
0.98	0.00745880515857
0.985	0.00746013212261
0.99	0.00746419842455
0.995	0.00746701003028
1.0	0.00746997021862
1.005	0.00747054826049
1.01	0.0074781850393
1.015	0.0074776645043
1.02	0.00748565435581
1.025	0.00748588286946
1.03	0.00748871246035
1.035	0.00749745018186
1.04	0.00749745270916
1.045	0.00750073170785
1.05	0.00751044096801
1.055	0.00751084909065
1.06	0.00751401480185
1.065	0.00752054992019
1.07	0.00752430673684
1.075	0.00752493942373
1.08	0.00752754461307
1.085	0.00753059196267
1.09	0.00753807517675
1.095	0.00753757174003
1.1	0.00753704877007
1.105	0.00753844067337
1.11	0.00754041820222
1.115	0.00754278716808
1.12	0.00754614011667
1.125	0.00755058612427
1.13	0.00755536395714
1.135	0.00756035432691
1.14	0.00756511982535
1.145	0.00756718621881
1.15	0.00757041805302
1.155	0.00757382979992
1.16	0.00757727784349
1.165	0.00758069944606
1.17	0.00758378321497
1.175	0.00758066072483
1.18	0.00758142223753
1.185	0.00758480015509
1.19	0.00758749255159
1.195	0.00759029023184
1.2	0.0075942197663
1.205	0.00759961356634
1.21	0.00760391648416
1.215	0.00760787901069
1.22	0.007608509999
1.225	0.00761167822894
1.23	0.00761837450471
1.235	0.00762369713078
1.24	0.007628321665
1.245	0.00762994501125
1.25	0.00763186120233
1.255	0.0076380760134
1.26	0.00763970261007
1.265	0.00764074939463
1.27	0.00763983132106
1.275	0.00764594961093
1.28	0.00764973580584
1.285	0.00764740054065
1.29	0.00765600644715
1.295	0.00766130559693
1.3	0.00765923462881
1.305	0.00766694319057
1.31	0.00767176129965
1.315	0.00766825569578
1.32	0.00767095210102
1.325	0.0076728572692
1.33	0.00766901886513
1.335	0.0076749784305
1.34	0.00767208284338
1.345	0.00767786139099
1.35	0.00768047985681
1.355	0.00767740315947
1.36	0.00768366209686
1.365	0.00768084144655
1.37	0.00768767127394
1.375	0.00768523297833
1.38	0.00769465850083
1.385	0.00769387474128
1.39	0.00770290423481
1.395	0.0077010494743
1.4	0.00770973886381
1.405	0.0077075385256
1.41	0.00771466832896
1.415	0.00770999446178
1.42	0.0077161836291
1.425	0.00771370358724
1.43	0.0077143141306
1.435	0.00772157093037
1.44	0.00771921023457
1.445	0.00772756031148
1.45	0.00772572134035
1.455	0.00772734673056
1.46	0.00773566070508
1.465	0.007733557956
1.47	0.00774138565512
1.475	0.00773967336245
1.48	0.00773935804361
1.485	0.00774676839986
1.49	0.00774475607365
1.495	0.00774538895498
1.5	0.00775124622646
1.505	0.0077525460653
1.51	0.00775193110863
1.515	0.00775181713898
1.52	0.00775862793445
1.525	0.00775592913265
1.53	0.0077565137843
1.535	0.00776090222453
1.54	0.00776369462151
1.545	0.00776278268324
1.55	0.00776427292784
1.555	0.00776721344173
1.56	0.00777370719779
1.565	0.00777214357104
1.57	0.00777327496502
1.575	0.00777485035376
1.58	0.00778258796504
1.585	0.00777829670656
1.59	0.00777740007298
1.595	0.00777755482922
1.6	0.00777821437606
1.605	0.00777927636354
1.61	0.00778612503252
1.615	0.00778440782674
1.62	0.00778544517088
1.625	0.00778736942465
1.63	0.00778914817109
1.635	0.00779099936361
1.64	0.00779295677239
1.645	0.0077952035856
1.65	0.00780312254108
1.655	0.00780211367635
1.66	0.00780614974235
1.665	0.00780955703218
1.67	0.00781264254712
1.675	0.00781561466425
1.68	0.00781853471823
1.685	0.00782141522283
1.69	0.00782428697451
1.695	0.00782714211338
1.7	0.0078308743395
1.705	0.00783415187418
1.71	0.00783729764948
1.715	0.00784038463438
1.72	0.00784341442104
1.725	0.00784640542352
1.73	0.00784932359155
1.735	0.00785182781446
1.74	0.00785353849691
1.745	0.00785577885957
1.75	0.00785816296821
1.755	0.007860612752
1.76	0.00786309754427
1.765	0.00786559212983
1.77	0.00786803401869
1.775	0.00787007132318
1.78	0.00787030923183
1.785	0.00787161640502
1.79	0.00787324132607
1.795	0.0078750406438
1.8	0.0078769619756
1.805	0.00787898204882
1.81	0.007881129007
1.815	0.0078836361649
1.82	0.00788699459904
1.825	0.00789086340993
1.83	0.00789848733672
1.835	0.00790359063117
1.84	0.00790814373106
1.845	0.00791233081089
1.85	0.00791619483448
1.855	0.00791964565593
1.86	0.00791996074188
1.865	0.00791123171409
1.87	0.00791587724552
1.875	0.00791790857631
1.88	0.00791982538561
1.885	0.00792170471138
1.89	0.007923470901
1.895	0.00792070708064
1.9	0.00792254113801
1.905	0.0079279971966
1.91	0.0079324382096
1.915	0.00793579189287
1.92	0.00793819872125
1.925	0.00793345182158
1.93	0.00794100835123
1.935	0.00794479624776
1.94	0.00794787906525
1.945	0.00795001324864
1.95	0.00794255768922
1.955	0.00794795240045
1.96	0.00795026579078
1.965	0.00795193112324
1.97	0.00794611093177
1.975	0.00795260968237
1.98	0.0079555924149
1.985	0.00795781154727
1.99	0.00795215932603
1.995	0.00795867728227
2.0	0.0079620578874
2.005	0.00796421080445
2.01	0.00795871513925
2.015	0.00796589255777
2.02	0.00796905134488
2.025	0.00796379403734
2.03	0.00797011730005
2.035	0.00797368340393
2.04	0.00797439356512
2.045	0.00796682833657
2.05	0.00797226156189
2.055	0.00797404760644
2.06	0.0079680429048
2.065	0.00797418362052
2.07	0.00797655421812
2.075	0.00797083812651
2.08	0.00797706132319
2.085	0.00797960735018
2.09	0.00797287463739
2.095	0.00797837538907
2.1	0.00798054001214
2.105	0.00797476994672
2.11	0.00798099758108
2.115	0.00798318787138
2.12	0.00797792924613
2.125	0.00798445871038
2.13	0.00798511539809
2.135	0.00798322340242
2.14	0.0079934155222
2.145	0.00798930217957
2.15	0.0079984799735
2.155	0.00800271122375
2.16	0.00799794114327
2.165	0.00800681586707
2.17	0.00800197613969
2.175	0.00801058166198
2.18	0.00801478399442
2.185	0.00800973620014
2.19	0.00802087366817
2.195	0.00801609331941
2.2	0.00802630150012
2.205	0.008024676202
2.21	0.00802939326573
2.215	0.00803583178452
2.22	0.0080304065659
2.225	0.00804030444183
2.23	0.00803480270681
2.235	0.00804458553427
2.24	0.00803918176734
2.245	0.00804829406187
2.25	0.00804749795756
2.255	0.00805001620175
2.26	0.00805637630009
2.265	0.0080511075673
2.27	0.00806040508877
2.275	0.00805474777395
2.28	0.00806448220412
2.285	0.00805839373277
2.29	0.00806600478007
2.295	0.00805799210188
2.3	0.00806558180178
2.305	0.00805908673937
2.31	0.00806722486654
2.315	0.00806102759599
2.32	0.00806937694234
2.325	0.00806333133174
2.33	0.00807178925498
2.335	0.00806577150419
2.34	0.00807410283084
2.345	0.00806654607009
2.35	0.00807348797439
2.355	0.00806733776187
2.36	0.00807451657545
2.365	0.00806904671482
2.37	0.0080735347757
2.375	0.008072578022
2.38	0.00807050464877
2.385	0.00807792401879
2.39	0.00807281511693
2.395	0.00808058755601
2.4	0.00807450494955
2.405	0.00808235986021
2.41	0.0080765483872
2.415	0.0080840598293
2.42	0.00807916245541
2.425	0.00807832979131
2.43	0.00808632283515
2.435	0.00808104807431
2.44	0.00808934435887
2.445	0.00808373733362
2.45	0.00809157285114
2.455	0.00808581187773
2.46	0.00808440769215
2.465	0.00809233678936
2.47	0.00808676860248
2.475	0.00809449708838
2.48	0.00808957540471
2.485	0.00808863394461
2.49	0.00809693416726
2.495	0.00809158936642
