# Supplementary material for: A general mechanistic model enables predictions of the biological effectiveness of different qualities of radiation
Source: Sci Rep. 2017 Sep 7;7:10790. doi: 10.1038/s41598-017-10820-1 (PMC5589818; doi:10.1038/s41598-017-10820-1)
Supplement: Supplementary file 2 — Supplementary Dataset 1 [file 41598_2017_10820_MOESM2_ESM.zip › Data/Proton Track Data/EnergyRange_Radial Energy_80MeV.csv]

# Value of 1 to indicate we must rescale to breaks
1
# Particle ID to identify what particle we use by Z. Taken from command line.
1
# Total LET value for curve
0.761966074316
# Average energy deposit at a given range. Distances um; energies in keV
# Input file name: Radial Energy_80MeV.csv
# Written at: 2016-11-21 13:05:45.929000
# r	Energy
0.0	0.0023586318011
0.005	0.00366553969921
0.01	0.00400737786017
0.015	0.00419784681399
0.02	0.00431625962789
0.025	0.00441197133129
0.03	0.00449939619129
0.035	0.00457536300323
0.04	0.0046428693307
0.045	0.00469978745063
0.05	0.00479034790043
0.055	0.00483487615875
0.06	0.00488970427536
0.065	0.00493861276369
0.07	0.00497670004487
0.075	0.00501532800205
0.08	0.00505439220041
0.085	0.00509228168976
0.09	0.0051246960469
0.095	0.00515136172053
0.1	0.0051784862958
0.105	0.00520658283417
0.11	0.00523138288908
0.115	0.0052586496007
0.12	0.00528432315407
0.125	0.00530748435706
0.13	0.00532871781035
0.135	0.00534849546303
0.14	0.00536819732604
0.145	0.00539192640237
0.15	0.00540598535723
0.155	0.00542582989619
0.16	0.0054486410632
0.165	0.00546805860234
0.17	0.00549300503922
0.175	0.00551351564601
0.18	0.00552703975197
0.185	0.00554093332101
0.19	0.00555654714277
0.195	0.00557320045504
0.2	0.00558717967478
0.205	0.00560193638325
0.21	0.00561714909399
0.215	0.00562860429874
0.22	0.00564321242074
0.225	0.00565641571848
0.23	0.00566276282879
0.235	0.00567551192126
0.24	0.00568510449643
0.245	0.00569468570489
0.25	0.00570872913115
0.255	0.00571996482025
0.26	0.00572856875124
0.265	0.00573644251793
0.27	0.00574911006825
0.275	0.00576282402605
0.28	0.0057730591416
0.285	0.00578240680114
0.29	0.00578907073199
0.295	0.0058011711356
0.3	0.0058112014229
0.305	0.00582204425743
0.31	0.00582960150607
0.315	0.00583448527477
0.32	0.00584164740153
0.325	0.0058530933814
0.33	0.00586237840993
0.335	0.00587083909607
0.34	0.00587712119236
0.345	0.00588994969686
0.35	0.00590365543299
0.355	0.00591052835087
0.36	0.00592020308187
0.365	0.00593257312889
0.37	0.00594078452041
0.375	0.00594828151545
0.38	0.00595676405317
0.385	0.00596719821827
0.39	0.00598293299239
0.395	0.00599359857469
0.4	0.00599860644991
0.405	0.00600751178344
0.41	0.00601456538489
0.415	0.00602656990406
0.42	0.00603619794193
0.425	0.00604422766383
0.43	0.00605240859245
0.435	0.00606200600286
0.44	0.00607179345416
0.445	0.0060784327589
0.45	0.00608378053928
0.455	0.00609037303493
0.46	0.00609272640013
0.465	0.00610107465901
0.47	0.00610802653064
0.475	0.0061166482752
0.48	0.00612410569395
0.485	0.00613020022383
0.49	0.00613606791385
0.495	0.0061423307625
0.5	0.006144401642
0.505	0.00614618578576
0.51	0.00615038658611
0.515	0.00615955200874
0.52	0.00616681448613
0.525	0.00616981904683
0.53	0.00617845792551
0.535	0.00618238536391
0.54	0.00619178284416
0.545	0.00619522601419
0.55	0.00619649104001
0.555	0.00620243159331
0.56	0.00620887821979
0.565	0.00621644426384
0.57	0.00622331756925
0.575	0.00622908160887
0.58	0.00623512741206
0.585	0.00624131641636
0.59	0.00624747914201
0.595	0.00625206642584
0.6	0.00625664471713
0.605	0.00626303722871
0.61	0.00626906719706
0.615	0.00627203478451
0.62	0.00628123522619
0.625	0.0062857382339
0.63	0.00629438616388
0.635	0.0062994090012
0.64	0.00630947438815
0.645	0.0063119696293
0.65	0.00631814193325
0.655	0.00632515815803
0.66	0.00632523958204
0.665	0.00632772773191
0.67	0.00633193855897
0.675	0.00634239050405
0.68	0.00635154107996
0.685	0.00635920628198
0.69	0.00636018611659
0.695	0.00636058757578
0.7	0.0063630354229
0.705	0.006369601013
0.71	0.00638032042926
0.715	0.00639037462452
0.72	0.0063971956394
0.725	0.00639403267854
0.73	0.00639360612373
0.735	0.00639541715988
0.74	0.00640330313217
0.745	0.00640934449026
0.75	0.00641333786351
0.755	0.00642057439331
0.76	0.00642048823096
0.765	0.0064278757786
0.77	0.00642886341126
0.775	0.00643536913706
0.78	0.00643546746631
0.785	0.00644263215129
0.79	0.00644324719984
0.795	0.00644539023591
0.8	0.00645236183084
0.805	0.00645326477296
0.81	0.00645689052175
0.815	0.00646499944098
0.82	0.00646874910063
0.825	0.00647207707339
0.83	0.00647624209585
0.835	0.00648068887708
0.84	0.00648595236803
0.845	0.00649191870005
0.85	0.00649134252905
0.855	0.00649063341638
0.86	0.00649206037536
0.865	0.00649401782519
0.87	0.0064950026116
0.875	0.00649640738733
0.88	0.00649790833512
0.885	0.00649973348574
0.89	0.00650234508503
0.895	0.00650835177577
0.9	0.00651278765733
0.905	0.00651700568358
0.91	0.00652172268071
0.915	0.00652477890991
0.92	0.00652793682006
0.925	0.00653425157498
0.93	0.00653912675641
0.935	0.00654087151507
0.94	0.00654569529948
0.945	0.00655172767244
0.95	0.0065544272394
0.955	0.0065596007058
0.96	0.0065673654374
0.965	0.00656799848205
0.97	0.00657661041895
0.975	0.0065783005866
0.98	0.00658534691767
0.985	0.00658844002795
0.99	0.00659394113806
0.995	0.00659774386886
1.0	0.00659958949413
1.005	0.00659966950054
1.01	0.00660682906439
1.015	0.00660619335634
1.02	0.00661222298934
1.025	0.00660839385211
1.03	0.00660879453914
1.035	0.00661476056303
1.04	0.00661376137951
1.045	0.00661636265122
1.05	0.00662538542044
1.055	0.00662573065291
1.06	0.00662840971112
1.065	0.00663394398046
1.07	0.00663612696016
1.075	0.00663547228402
1.08	0.0066370299978
1.085	0.00663920216576
1.09	0.00664553652392
1.095	0.00664927689691
1.1	0.00665363819431
1.105	0.00665770722774
1.11	0.00666165223247
1.115	0.00666546475114
1.12	0.00666836274352
1.125	0.00667063851097
1.13	0.00667448127942
1.135	0.00667884938624
1.14	0.00668313449522
1.145	0.00668498618815
1.15	0.00668809405536
1.155	0.00669136033886
1.16	0.006694710015
1.165	0.00669815561784
1.17	0.00670179854669
1.175	0.00670467582911
1.18	0.00670934441068
1.185	0.00671561988047
1.19	0.00672042090251
1.195	0.00672460315297
1.2	0.00672519601959
1.205	0.00672215950338
1.21	0.00672219151675
1.215	0.00672299766502
1.22	0.00672165224745
1.225	0.00672285663909
1.23	0.00672858155169
1.235	0.00673322333367
1.24	0.00673691816694
1.245	0.00673799971149
1.25	0.00673933477694
1.255	0.00674455149553
1.26	0.00674700723408
1.265	0.00674833133194
1.27	0.00674763513717
1.275	0.0067531786385
1.28	0.00675649562469
1.285	0.00675371869307
1.29	0.00675814276297
1.295	0.00676103979998
1.3	0.00675831335228
1.305	0.00676387070518
1.31	0.00676722613872
1.315	0.0067645095481
1.32	0.0067700740746
1.325	0.00677325566209
1.33	0.00677069935652
1.335	0.00677696230507
1.34	0.0067749776333
1.345	0.00678129064097
1.35	0.00678728164012
1.355	0.00678603769014
1.36	0.00679375294574
1.365	0.00679205121196
1.37	0.00679980378033
1.375	0.00679781929786
1.38	0.00680398235852
1.385	0.00680100125221
1.39	0.00680773678971
1.395	0.00680537358832
1.4	0.00681240927322
1.405	0.00681023498887
1.41	0.00681793434083
1.415	0.00681688777411
1.42	0.00682481077444
1.425	0.00682350865948
1.43	0.00682506943619
1.435	0.00683307412046
1.44	0.0068311269111
1.445	0.00683686624575
1.45	0.00683330854262
1.455	0.00683379487604
1.46	0.0068405383026
1.465	0.00683822522534
1.47	0.00684490691414
1.475	0.00684338056145
1.48	0.00684554735504
1.485	0.00685406439655
1.49	0.00685293802723
1.495	0.00685429494773
1.5	0.00686060183177
1.505	0.0068623964065
1.51	0.00686239236134
1.515	0.00686326576608
1.52	0.00687074744944
1.525	0.006868680403
1.53	0.00686980568215
1.535	0.00687464185153
1.54	0.00687788029257
1.545	0.00687747497409
1.55	0.00687971244789
1.555	0.00688318888347
1.56	0.0068902539896
1.565	0.00688915776811
1.57	0.00689075526136
1.575	0.0068928062402
1.58	0.00690118729487
1.585	0.00689896038572
1.59	0.00689962485532
1.595	0.00690096590985
1.6	0.00690265995313
1.605	0.00690465310134
1.61	0.00691279579637
1.615	0.00691156649063
1.62	0.00691314133533
1.625	0.00691547093494
1.63	0.00691773183645
1.635	0.00692006791965
1.64	0.00692248941618
1.645	0.00692514328875
1.65	0.00693384067185
1.655	0.00693271865023
1.66	0.00693462381468
1.665	0.00693683637764
1.67	0.00693914689047
1.675	0.00694152335254
1.68	0.00694395752152
1.685	0.0069464253142
1.69	0.00694894256458
1.695	0.00695151463115
1.7	0.00695516424314
1.705	0.00695828899885
1.71	0.00696127547859
1.715	0.00696420565206
1.72	0.00696708725364
1.725	0.00696994457722
1.73	0.00697276772899
1.735	0.00697541176959
1.74	0.00697834328824
1.745	0.00698115786577
1.75	0.00698393405185
1.755	0.00698666495704
1.76	0.00698933855647
1.765	0.00699191098547
1.77	0.00699423403244
1.775	0.00699528148839
1.78	0.00698894493786
1.785	0.00698665568588
1.79	0.00698552017306
1.795	0.00698496528689
1.8	0.00698477738833
1.805	0.00698484250882
1.81	0.00698509435957
1.815	0.00698549401792
1.82	0.0069837763551
1.825	0.00698363448004
1.83	0.00698675898288
1.835	0.00698843594205
1.84	0.00698995590253
1.845	0.00699140732154
1.85	0.00699283019551
1.855	0.00699425290088
1.86	0.00699628151116
1.865	0.00699272746472
1.87	0.00699872438732
1.875	0.00700169631817
1.88	0.00700422123518
1.885	0.00700649057065
1.89	0.00700849275016
1.895	0.00700629726061
1.9	0.00700795161345
1.905	0.00701054947745
1.91	0.00701160661361
1.915	0.00701290590702
1.92	0.00701381389256
1.925	0.00700922623442
1.93	0.00701437121987
1.935	0.00701667087023
1.94	0.00701852095797
1.945	0.00701985411211
1.95	0.00701504213975
1.955	0.00702044289957
1.96	0.0070228360634
1.965	0.0070245493993
1.97	0.00701985153491
1.975	0.00702552515315
1.98	0.00702821233079
1.985	0.00703029114574
1.99	0.00702588315181
1.995	0.00703384486361
2.0	0.00703965478539
2.005	0.0070432266539
2.01	0.00703910466908
2.015	0.00704699726478
2.02	0.00705090436029
2.025	0.00704658905268
2.03	0.00705348457572
2.035	0.0070575824655
2.04	0.00705951021427
2.045	0.00705349815491
2.05	0.00706003681261
2.055	0.00706275396117
2.06	0.00705755884384
2.065	0.00706447352517
2.07	0.00706756188747
2.075	0.00706250522893
2.08	0.00706943392457
2.085	0.00707281368233
2.09	0.00706854836267
2.095	0.00707661580022
2.1	0.00708051408325
2.105	0.00707543230765
2.11	0.00708342287081
2.115	0.00708684105111
2.12	0.00708190466908
2.125	0.00708987305316
2.13	0.00709122162135
2.135	0.00708905844814
2.14	0.00709610009135
2.145	0.00709091741797
2.15	0.00709886543299
2.155	0.00710228239643
2.16	0.00709717476493
2.165	0.00710519168952
2.17	0.00710010545388
2.175	0.00710784867288
2.18	0.00711121344081
2.185	0.00710473127359
2.19	0.0071064991026
2.195	0.00709956662423
2.2	0.00710420881218
2.205	0.00710081559322
2.21	0.00710229582781
2.215	0.00710518310379
2.22	0.00709974877706
2.225	0.00710540399314
2.23	0.00710014611489
2.235	0.0071058856427
2.24	0.00710059445362
2.245	0.00710579135206
2.25	0.00710409180529
2.255	0.00710482205875
2.26	0.0071083345386
2.265	0.00710367597761
2.27	0.00710936597265
2.275	0.00710456892252
2.28	0.0071106855632
2.285	0.00710577810279
2.29	0.00711186097616
2.295	0.007106787987
2.3	0.00711309426338
2.305	0.00710814979586
2.31	0.00711457126322
2.315	0.00710968868925
2.32	0.00711616809632
2.325	0.00711133515602
2.33	0.00711785314599
2.335	0.00711301355418
2.34	0.00711944338903
2.345	0.00711372669506
2.35	0.00711940648687
2.355	0.00711449917722
2.36	0.00712024574547
2.365	0.00711581055969
2.37	0.00711936884413
2.375	0.00711849896377
2.38	0.00711673324501
2.385	0.00712261156839
2.39	0.0071183722747
2.395	0.00712438761277
2.4	0.00711851552548
2.405	0.00712375598192
2.41	0.00711881304269
2.415	0.00712406513789
2.42	0.0071199310405
2.425	0.00711893701241
2.43	0.00712468224398
2.435	0.00712038727346
2.44	0.00712641919876
2.445	0.00712197051855
2.45	0.00712786340786
2.455	0.00712513517838
2.46	0.00712521856958
2.465	0.00713285612785
2.47	0.00712868270627
2.475	0.00713584308301
2.48	0.00713202322342
2.485	0.0071315784805
2.49	0.00713904177772
2.495	0.00713471791904
