# Supplementary material for: A general mechanistic model enables predictions of the biological effectiveness of different qualities of radiation
Source: Sci Rep. 2017 Sep 7;7:10790. doi: 10.1038/s41598-017-10820-1 (PMC5589818; doi:10.1038/s41598-017-10820-1)
Supplement: Supplementary file 2 — Supplementary Dataset 1 [file 41598_2017_10820_MOESM2_ESM.zip › Data/Proton Track Data/EnergyRange_Radial Energy_8MeV.csv]

# Value of 1 to indicate we must rescale to breaks
1
# Particle ID to identify what particle we use by Z. Taken from command line.
1
# Total LET value for curve
5.52088489363
# Average energy deposit at a given range. Distances um; energies in keV
# Input file name: Radial Energy_8MeV.csv
# Written at: 2016-11-21 12:58:05.013000
# r	Energy
0.0	0.0170744792326
0.005	0.0276064952384
0.01	0.0303322978632
0.015	0.0319982421429
0.02	0.0331675580937
0.025	0.0341087812878
0.03	0.0349498442933
0.035	0.0357017906615
0.04	0.0363786571241
0.045	0.0369815016388
0.05	0.037760268594
0.055	0.0382169469191
0.06	0.0386575239951
0.065	0.0390857987033
0.07	0.0394977565633
0.075	0.0398803670879
0.08	0.0402446074107
0.085	0.0405915011893
0.09	0.040937627085
0.095	0.0412416997179
0.1	0.0415527269911
0.105	0.0418602485994
0.11	0.0421449905971
0.115	0.0424175135678
0.12	0.0426646918013
0.125	0.0428759413642
0.13	0.0431027739373
0.135	0.0433185239387
0.14	0.0435291249658
0.145	0.0437467966785
0.15	0.043944764027
0.155	0.0441347482986
0.16	0.0443175140063
0.165	0.044491077752
0.17	0.0446735249438
0.175	0.044853372349
0.18	0.04501663115
0.185	0.045179397827
0.19	0.0453264657882
0.195	0.0454970947812
0.2	0.0456812293603
0.205	0.0458341163601
0.21	0.0459772876758
0.215	0.0460998572334
0.22	0.046241855002
0.225	0.0463870870129
0.23	0.0465247307274
0.235	0.0466659174012
0.24	0.0468024708795
0.245	0.0469170637233
0.25	0.0470507279243
0.255	0.0471867735883
0.26	0.0473180773005
0.265	0.0474373646289
0.27	0.0475358655031
0.275	0.0476353561262
0.28	0.0477271100241
0.285	0.0478230728292
0.29	0.0479222388606
0.295	0.0480225449095
0.3	0.0481448528642
0.305	0.0482774175519
0.31	0.0483895342326
0.315	0.0484751327384
0.32	0.0485579840787
0.325	0.0486375996599
0.33	0.0487148134702
0.335	0.0487961456857
0.34	0.0488767942234
0.345	0.048969864079
0.35	0.0490691653488
0.355	0.0491722158158
0.36	0.0492621905248
0.365	0.0493396334849
0.37	0.0494191827828
0.375	0.0495000969679
0.38	0.049578067091
0.385	0.0496552623113
0.39	0.0497152576568
0.395	0.0497964953643
0.4	0.0498868012056
0.405	0.0499712674139
0.41	0.0500460316996
0.415	0.050117936793
0.42	0.0501831281218
0.425	0.0502690227841
0.43	0.0503598995439
0.435	0.0504301218389
0.44	0.0504984533102
0.445	0.0505530173556
0.45	0.0506069196342
0.455	0.050681405
0.46	0.0507527174207
0.465	0.0508370438736
0.47	0.0509185858238
0.475	0.0510005203817
0.48	0.051072287903
0.485	0.0511405187349
0.49	0.0511834635359
0.495	0.0512407994314
0.5	0.0513021564499
0.505	0.0513641248158
0.51	0.05142288675
0.515	0.0514872399433
0.52	0.0515515452743
0.525	0.0515928507883
0.53	0.0516573162236
0.535	0.0517046858975
0.54	0.051768236084
0.545	0.0518150452281
0.55	0.0518429730759
0.555	0.0518922096514
0.56	0.0519420242981
0.565	0.0519951221296
0.57	0.0520515333862
0.575	0.0521174790565
0.58	0.0521824318614
0.585	0.0522394906365
0.59	0.0522806034531
0.595	0.0523251317517
0.6	0.0523573779117
0.605	0.0523852589711
0.61	0.0524252395495
0.615	0.0524698774728
0.62	0.0525375359611
0.625	0.0525853166378
0.63	0.0526223403499
0.635	0.0526523533497
0.64	0.0527051685179
0.645	0.0527453343914
0.65	0.0527988977546
0.655	0.0528550521469
0.66	0.0529101941776
0.665	0.0529690529189
0.67	0.0530260947231
0.675	0.0530740266426
0.68	0.0531183711514
0.685	0.0531677565388
0.69	0.0532047118175
0.695	0.0532420105133
0.7	0.0532828695284
0.705	0.0533202191956
0.71	0.0533510028067
0.715	0.05339489523
0.72	0.0534379769811
0.725	0.0534801070752
0.73	0.0535164052597
0.735	0.0535546756081
0.74	0.0535828105787
0.745	0.0536010117572
0.75	0.0536263783412
0.755	0.0536655679197
0.76	0.0536843749783
0.765	0.0537283640222
0.77	0.0537517583121
0.775	0.0537838862846
0.78	0.0537962495848
0.785	0.0538362253739
0.79	0.0538558060719
0.795	0.0538823163845
0.8	0.0539232674912
0.805	0.0539458048282
0.81	0.0539739652355
0.815	0.0540110796044
0.82	0.054040346876
0.825	0.0540670892268
0.83	0.054089835895
0.835	0.0541127971266
0.84	0.0541429552987
0.845	0.0541742109591
0.85	0.0541805056372
0.855	0.0541872778469
0.86	0.0542043753727
0.865	0.0542257293006
0.87	0.0542561471762
0.875	0.0542882569258
0.88	0.0543168200645
0.885	0.0543451104155
0.89	0.0543656279395
0.895	0.054395005797
0.9	0.0544249397641
0.905	0.0544542407975
0.91	0.0544741717547
0.915	0.0544838233391
0.92	0.0545015597571
0.925	0.0545313351168
0.93	0.0545530909975
0.935	0.0545565054814
0.94	0.0545757929412
0.945	0.0546029328732
0.95	0.0546174925581
0.955	0.0546301690744
0.96	0.0546561535372
0.965	0.0546628763545
0.97	0.0546954357461
0.975	0.0547007557619
0.98	0.0547168018024
0.985	0.0547290237558
0.99	0.0547497458435
0.995	0.0547679987655
1.0	0.0547891156399
1.005	0.0548035084416
1.01	0.0548382715516
1.015	0.0548482444939
1.02	0.0548839735294
1.025	0.0548957057794
1.03	0.0549161275958
1.035	0.0549537990425
1.04	0.054965245105
1.045	0.0549827933947
1.05	0.0550130871156
1.055	0.0550229985715
1.06	0.0550407074919
1.065	0.0550706733511
1.07	0.0550945774168
1.075	0.0551102889684
1.08	0.0551307609958
1.085	0.0551546668131
1.09	0.0551903455274
1.095	0.0552186173219
1.1	0.0552478062106
1.105	0.0552755134057
1.11	0.0553030457337
1.115	0.0553302915495
1.12	0.0553503552779
1.125	0.0553664634458
1.13	0.055389653232
1.135	0.0554140859347
1.14	0.055438879581
1.145	0.0554546309868
1.15	0.0554670430526
1.155	0.0554845212139
1.16	0.055503401866
1.165	0.0555228497128
1.17	0.0555410234477
1.175	0.0555384514865
1.18	0.0555470165676
1.185	0.0555635708515
1.19	0.055579905708
1.195	0.0555959168268
1.2	0.0556026395361
1.205	0.0556017029258
1.21	0.0556084094878
1.215	0.0556162563187
1.22	0.0556187917737
1.225	0.0556271371139
1.23	0.0556350932738
1.235	0.0556440093882
1.24	0.0556536434609
1.245	0.055656370055
1.25	0.055662619023
1.255	0.0556810453726
1.26	0.0556962328773
1.265	0.0557033058044
1.27	0.0557074097497
1.275	0.0557308972183
1.28	0.0557469380873
1.285	0.0557419671908
1.29	0.0557528673945
1.295	0.0557669567512
1.3	0.0557618907214
1.305	0.0557812717896
1.31	0.0557991128307
1.315	0.0557959525548
1.32	0.0558239945382
1.325	0.0558434055371
1.33	0.0558425227969
1.335	0.0558730604258
1.34	0.0558736194186
1.345	0.0558979349419
1.35	0.0559153687764
1.355	0.0559160972194
1.36	0.0559453104361
1.365	0.0559428559713
1.37	0.0559747548584
1.375	0.0559706892058
1.38	0.0559914901696
1.385	0.0559800776613
1.39	0.0560064082433
1.395	0.0559994513322
1.4	0.0560281375929
1.405	0.0560225309746
1.41	0.0560525849554
1.415	0.0560502000037
1.42	0.0560785712198
1.425	0.0560815955236
1.43	0.0560913811834
1.435	0.056119319464
1.44	0.0561154162277
1.445	0.0561298916384
1.45	0.0561134508299
1.455	0.0561160735878
1.46	0.0561363768171
1.465	0.0561288707862
1.47	0.0561514794075
1.475	0.05615379313
1.48	0.0561687239035
1.485	0.0562039889762
1.49	0.0562107913128
1.495	0.0562181404433
1.5	0.0562455460114
1.505	0.0562583186814
1.51	0.0562582218205
1.515	0.056257406427
1.52	0.0562772923097
1.525	0.0562708455283
1.53	0.0562742944823
1.535	0.0562924914447
1.54	0.056304285134
1.545	0.0562997308928
1.55	0.0562889364484
1.555	0.0562933156913
1.56	0.0563055266497
1.565	0.0562992089771
1.57	0.0562996947097
1.575	0.0563044270598
1.58	0.0563244999946
1.585	0.0563204541766
1.59	0.056319312096
1.595	0.056321175338
1.6	0.0563254346433
1.605	0.0563326732109
1.61	0.0563525770884
1.615	0.0563529652698
1.62	0.0563475242135
1.625	0.0563405894226
1.63	0.0563394823852
1.635	0.056340898802
1.64	0.056344325812
1.645	0.0563506814033
1.65	0.056366222171
1.655	0.0563664925248
1.66	0.0563748864485
1.665	0.0563832328337
1.67	0.0563909368645
1.675	0.0563986349266
1.68	0.0564065065172
1.685	0.0564144533898
1.69	0.0564224473219
1.695	0.0564288948591
1.7	0.0564313572669
1.705	0.0564365301827
1.71	0.0564426332471
1.715	0.0564493210894
1.72	0.0564563552932
1.725	0.0564637609346
1.73	0.056471404364
1.735	0.0564782023811
1.74	0.0564869940379
1.745	0.0564955661936
1.75	0.0565042006751
1.755	0.0565128691946
1.76	0.0565215972032
1.765	0.0565303523282
1.77	0.0565389317609
1.775	0.0565460899354
1.78	0.0565506035001
1.785	0.0565571052772
1.79	0.0565640981834
1.795	0.0565712758107
1.8	0.0565783993547
1.805	0.0565851782763
1.81	0.0565911516849
1.815	0.0565942358155
1.82	0.0565668013379
1.825	0.0565518980667
1.83	0.0565504150007
1.835	0.0565493908727
1.84	0.0565493297679
1.845	0.0565498438267
1.85	0.0565507517125
1.855	0.0565519657433
1.86	0.0565565824723
1.865	0.0565553012309
1.87	0.0565716907238
1.875	0.0565837927206
1.88	0.0565938045987
1.885	0.0566020653489
1.89	0.0566077842751
1.895	0.0566033179993
1.9	0.0566074962444
1.905	0.0566123591822
1.91	0.0566140169535
1.915	0.0566163353765
1.92	0.0566140448087
1.925	0.0566038889134
1.93	0.0566171692929
1.935	0.0566251211433
1.94	0.0566301773214
1.945	0.0566294641957
1.95	0.0566107979158
1.955	0.0566196675269
1.96	0.0566238402201
1.965	0.0566232286233
1.97	0.0566088172344
1.975	0.0566218048808
1.98	0.0566293973924
1.985	0.0566324136272
1.99	0.0566194404699
1.995	0.0566382029255
2.0	0.0566560351129
2.005	0.0566616207629
2.01	0.0566518962566
2.015	0.0566734427885
2.02	0.056684402215
2.025	0.0566733333911
2.03	0.0566863972948
2.035	0.0567006463868
2.04	0.0566988929643
2.045	0.0566760750493
2.05	0.0566903247192
2.055	0.0566933640732
2.06	0.0566757967196
2.065	0.0566924185676
2.07	0.0566986436198
2.075	0.0566817519308
2.08	0.0566972657106
2.085	0.0567036644746
2.09	0.0566721612058
2.095	0.0566768031875
2.1	0.0566765032695
2.105	0.0566560162718
2.11	0.0566681789471
2.115	0.0566679835205
2.12	0.0566520473132
2.125	0.0566661928369
2.13	0.0566615577942
2.135	0.0566541215782
2.14	0.0566687995598
2.145	0.0566519871709
2.15	0.0566674612623
2.155	0.0566708942798
2.16	0.0566576862686
2.165	0.0566751294618
2.17	0.0566599680512
2.175	0.0566747351208
2.18	0.0566807580999
2.185	0.0566658297992
2.19	0.0566857667533
2.195	0.0566693652235
2.2	0.0566885524704
2.205	0.0566819308681
2.21	0.056687107842
2.215	0.0566984868572
2.22	0.0566838395909
2.225	0.0567042243169
2.23	0.0566876515416
2.235	0.0567066004244
2.24	0.0566874703098
2.245	0.0566981514132
2.25	0.0566926078436
2.255	0.0566931227408
2.26	0.0567007900655
2.265	0.0566891695674
2.27	0.0567044586639
2.275	0.0566891718685
2.28	0.0567077300851
2.285	0.056690480193
2.29	0.0567063382082
2.295	0.0566851853596
2.3	0.0567021427996
2.305	0.056683621643
2.31	0.0567017618574
2.315	0.056683949314
2.32	0.056702595777
2.325	0.0566852300993
2.33	0.0567041879664
2.335	0.0566869359408
2.34	0.0567055518477
2.345	0.0566840768231
2.35	0.0566991534843
2.355	0.0566821345504
2.36	0.0566961923399
2.365	0.0566833387367
2.37	0.0566904864208
2.375	0.0566881327225
2.38	0.0566833289099
2.385	0.0566952643602
2.39	0.0566827911121
2.395	0.0566988002989
2.4	0.0566792930036
2.405	0.0566956091486
2.41	0.0566783298038
2.415	0.0566918945673
2.42	0.0566816005026
2.425	0.0566781108319
2.43	0.0566920870515
2.435	0.0566775300032
2.44	0.0566960702746
2.445	0.0566799119663
2.45	0.0566956514431
2.455	0.056682827822
2.46	0.0566775685143
2.465	0.0566941868501
2.47	0.0566780747743
2.475	0.0566943108785
2.48	0.0566835986314
2.485	0.0566793563172
2.49	0.0566970320466
2.495	0.0566814616256
