# Supplementary material for: A general mechanistic model enables predictions of the biological effectiveness of different qualities of radiation
Source: Sci Rep. 2017 Sep 7;7:10790. doi: 10.1038/s41598-017-10820-1 (PMC5589818; doi:10.1038/s41598-017-10820-1)
Supplement: Supplementary file 2 — Supplementary Dataset 1 [file 41598_2017_10820_MOESM2_ESM.zip › Data/Proton Track Data/EnergyRange_Radial Energy_90MeV.csv]

# Value of 1 to indicate we must rescale to breaks
1
# Particle ID to identify what particle we use by Z. Taken from command line.
1
# Total LET value for curve
0.684127002567
# Average energy deposit at a given range. Distances um; energies in keV
# Input file name: Radial Energy_90MeV.csv
# Written at: 2016-11-21 13:06:37.957000
# r	Energy
0.0	0.00212176879747
0.005	0.00328593662767
0.01	0.00359135283626
0.015	0.00376514441528
0.02	0.0038662260708
0.025	0.00395593426652
0.03	0.00404213327414
0.035	0.0041093468266
0.04	0.00416555675593
0.045	0.0042101536162
0.05	0.00428300887163
0.055	0.00431944186368
0.06	0.00436083516088
0.065	0.00439521400772
0.07	0.00443007733861
0.075	0.00446478170746
0.08	0.00449953653942
0.085	0.00452704272995
0.09	0.00455425164721
0.095	0.00457720015909
0.1	0.00459936650271
0.105	0.0046251303271
0.11	0.00464261766025
0.115	0.00465896207872
0.12	0.00468000810695
0.125	0.0046993959133
0.13	0.00472026131035
0.135	0.0047353013585
0.14	0.00475246095556
0.145	0.00477557803525
0.15	0.00479315077517
0.155	0.00481209638142
0.16	0.00483204425867
0.165	0.00485217457839
0.17	0.00487207463921
0.175	0.00489013374316
0.18	0.00490587576596
0.185	0.00491928790641
0.19	0.00493521386188
0.195	0.00494806823513
0.2	0.00496530581709
0.205	0.00497811017431
0.21	0.00499099793611
0.215	0.00500116947153
0.22	0.00500941755722
0.225	0.00502159280658
0.23	0.00503381790037
0.235	0.00504918914976
0.24	0.00505840165436
0.245	0.00506646946103
0.25	0.00508248820445
0.255	0.00509518513337
0.26	0.00510615762396
0.265	0.00511708325898
0.27	0.00512448827184
0.275	0.00513062949044
0.28	0.00513917728564
0.285	0.00514957721588
0.29	0.00515746910761
0.295	0.00516750686959
0.3	0.00517584278027
0.305	0.0051852023227
0.31	0.00519203112079
0.315	0.00519914483439
0.32	0.00520638077817
0.325	0.00521335985841
0.33	0.00522376970968
0.335	0.00523444585679
0.34	0.00524417437477
0.345	0.0052541165407
0.35	0.0052636175572
0.355	0.00526817783613
0.36	0.00527590242564
0.365	0.00528638131208
0.37	0.00529239463536
0.375	0.00529716528839
0.38	0.00529757419494
0.385	0.00530174846485
0.39	0.00531146500873
0.395	0.00531938799276
0.4	0.00532512135866
0.405	0.00533423847351
0.41	0.00534195942389
0.415	0.005348272614
0.42	0.00535122920259
0.425	0.00535636263838
0.43	0.00536239686386
0.435	0.00537001513943
0.44	0.00537811108153
0.445	0.00538635567009
0.45	0.00539368254795
0.455	0.00539943475122
0.46	0.00540039224072
0.465	0.00540590771879
0.47	0.0054093414011
0.475	0.00541529468161
0.48	0.00542101157971
0.485	0.00542514157876
0.49	0.00542635504585
0.495	0.00542989940081
0.5	0.00543730614983
0.505	0.00544408513351
0.51	0.0054499242685
0.515	0.00545885975044
0.52	0.00546590837678
0.525	0.00546663684181
0.53	0.00547341214112
0.535	0.00547726321113
0.54	0.00548640979644
0.545	0.00548990675346
0.55	0.00549195525947
0.555	0.00549776396232
0.56	0.00550245080143
0.565	0.00550738653831
0.57	0.00551289425691
0.575	0.00552065333445
0.58	0.00552796736845
0.585	0.00553510129956
0.59	0.00554316724975
0.595	0.0055487039101
0.6	0.00555265487144
0.605	0.00555687652255
0.61	0.00556178338866
0.615	0.00556425424803
0.62	0.00557245702446
0.625	0.00557639714934
0.63	0.005583613437
0.635	0.00558773007856
0.64	0.00559688338493
0.645	0.00560319760844
0.65	0.00561206570846
0.655	0.00562053197987
0.66	0.00562096523464
0.665	0.00562353148323
0.67	0.00562723758598
0.675	0.00563030119519
0.68	0.00563220450308
0.685	0.00563567484664
0.69	0.00563878853977
0.695	0.00564283919831
0.7	0.00564635542339
0.705	0.00565103545757
0.71	0.00565658454034
0.715	0.00566352289119
0.72	0.00566910353033
0.725	0.00567336013659
0.73	0.00567621966227
0.735	0.005679573794
0.74	0.0056824100913
0.745	0.00568273226244
0.75	0.00568389228788
0.755	0.00568979907372
0.76	0.00569341601695
0.765	0.00570173836401
0.77	0.00570372098556
0.775	0.00571250221203
0.78	0.00571504036092
0.785	0.00572345053024
0.79	0.00572428966757
0.795	0.0057214549262
0.8	0.00572522703034
0.805	0.00572461277984
0.81	0.00572697498629
0.815	0.00573392686161
0.82	0.00573676273991
0.825	0.0057390894427
0.83	0.00574021967646
0.835	0.00574086671271
0.84	0.00574340301028
0.845	0.00574709723553
0.85	0.00574819731706
0.855	0.00574922717202
0.86	0.00575125692912
0.865	0.00575377122368
0.87	0.00575881431503
0.875	0.00576374426956
0.88	0.00576729026854
0.885	0.00577031253119
0.89	0.00577013594561
0.895	0.00577230970018
0.9	0.00577470910415
0.905	0.00577745022848
0.91	0.0057821817241
0.915	0.00578616806661
0.92	0.0057894608852
0.925	0.00579540146649
0.93	0.00579940132002
0.935	0.00579955432227
0.94	0.00580304501571
0.945	0.0058076836539
0.95	0.00580926482654
0.955	0.00581067122281
0.96	0.00581494410186
0.965	0.00581411321934
0.97	0.00581983425407
0.975	0.00581970832139
0.98	0.00582350079132
0.985	0.00582473776613
0.99	0.00582809092573
0.995	0.00583050644284
1.0	0.00583403419898
1.005	0.00583525208328
1.01	0.0058418982022
1.015	0.00584174755088
1.02	0.00584751773818
1.025	0.00584547506264
1.03	0.00584652945925
1.035	0.0058522866782
1.04	0.00585172806927
1.045	0.00585372198675
1.05	0.00586066617259
1.055	0.00586065969371
1.06	0.00586275913139
1.065	0.00586740064262
1.07	0.00587026858148
1.075	0.00587088924997
1.08	0.00587289327798
1.085	0.00587523565056
1.09	0.00588111140047
1.095	0.00588284073444
1.1	0.00588489107846
1.105	0.00588745381478
1.11	0.00589016614395
1.115	0.00589299843262
1.12	0.00589637637287
1.125	0.0059004263002
1.13	0.00590480535511
1.135	0.00590941030894
1.14	0.00591377876457
1.145	0.0059158109674
1.15	0.00591897102526
1.155	0.00592217278721
1.16	0.00592535938743
1.165	0.0059284817681
1.17	0.00593126528813
1.175	0.00592842876723
1.18	0.00592904938582
1.185	0.00593188007586
1.19	0.00593408284103
1.195	0.00593631246065
1.2	0.00593866878944
1.205	0.0059413395697
1.21	0.00594387292691
1.215	0.00594633994434
1.22	0.00594628361447
1.225	0.00594816442117
1.23	0.00595153227071
1.235	0.00595399866472
1.24	0.00595645142243
1.245	0.00595693327221
1.25	0.00595776870241
1.255	0.0059621582851
1.26	0.00596578489393
1.265	0.00596765262943
1.27	0.00596746362943
1.275	0.00597279670919
1.28	0.00597612655381
1.285	0.00597427629767
1.29	0.00598054693815
1.295	0.00598442634912
1.3	0.00598263668666
1.305	0.0059886467656
1.31	0.00599234562432
1.315	0.00598986861002
1.32	0.00599372533166
1.325	0.00599609202143
1.33	0.00599344671437
1.335	0.00599875342622
1.34	0.00599652476162
1.345	0.00600112890609
1.35	0.00599946586645
1.355	0.00599544832222
1.36	0.00599868665523
1.365	0.00599567974299
1.37	0.00599967485839
1.375	0.00599708619875
1.38	0.0060018117015
1.385	0.0059997349176
1.39	0.00600468351541
1.395	0.00600257545492
1.4	0.00600767561454
1.405	0.00600576444407
1.41	0.00601219401538
1.415	0.0060125719548
1.42	0.00601963725023
1.425	0.00601885178637
1.43	0.00602039595445
1.435	0.00602727695897
1.44	0.00602609002083
1.445	0.00603385138099
1.45	0.00603310877166
1.455	0.00603505607924
1.46	0.00604255563511
1.465	0.0060412847936
1.47	0.00604827874704
1.475	0.00604694134557
1.48	0.00604574007275
1.485	0.006051220148
1.49	0.00604937324825
1.495	0.00604984620661
1.5	0.00605450221446
1.505	0.00605568793467
1.51	0.00605609219979
1.515	0.00606091237919
1.52	0.00607010431824
1.525	0.00606950947342
1.53	0.00607167207956
1.535	0.00607718411211
1.54	0.00608097674254
1.545	0.00608088877231
1.55	0.00608109921991
1.555	0.00608338870152
1.56	0.00608919279201
1.565	0.00608794329485
1.57	0.00608914270578
1.575	0.00609079899934
1.58	0.00609811372542
1.585	0.00609667661039
1.59	0.00609763252582
1.595	0.00609904701462
1.6	0.00610071842156
1.605	0.00610261995136
1.61	0.00611005284646
1.615	0.00610890698024
1.62	0.00610979756902
1.625	0.00611101409421
1.63	0.00611253345254
1.635	0.00611421622242
1.64	0.00611602560329
1.645	0.00611804013883
1.65	0.00612535527502
1.655	0.0061240474576
1.66	0.00612474576686
1.665	0.00612598781262
1.67	0.00612744517372
1.675	0.00612901215022
1.68	0.00613065191029
1.685	0.00613231389084
1.69	0.00613394591201
1.695	0.0061351411893
1.7	0.00613417951819
1.705	0.00613447781744
1.71	0.00613515554427
1.715	0.00613604113352
1.72	0.00613705738104
1.725	0.0061381824859
1.73	0.00613939154727
1.735	0.00614064668152
1.74	0.00614261225625
1.745	0.00614429924714
1.75	0.00614594921109
1.755	0.0061475908758
1.76	0.00614923654741
1.765	0.00615088794195
1.77	0.0061525295911
1.775	0.00615406676202
1.78	0.0061556154775
1.785	0.00615721974093
1.79	0.00615884175255
1.795	0.00616047448693
1.8	0.00616210712977
1.805	0.00616371520078
1.81	0.006165268461
1.815	0.00616662293998
1.82	0.00616354739057
1.825	0.00616275902351
1.83	0.00616527398546
1.835	0.0061666446387
1.84	0.00616794941939
1.845	0.00616922853085
1.85	0.00617049217761
1.855	0.0061717348527
1.86	0.00617302655084
1.865	0.00616922329982
1.87	0.00617388561227
1.875	0.00617607884214
1.88	0.00617795426475
1.885	0.00617964079549
1.89	0.00618111674051
1.895	0.00617902128109
1.9	0.00618010107698
1.905	0.00618061666559
1.91	0.00617947107715
1.915	0.00617931623649
1.92	0.00617913000054
1.925	0.0061748898365
1.93	0.00617813121429
1.935	0.00617932018796
1.94	0.00618029097671
1.945	0.00618117198714
1.95	0.00617985718706
1.955	0.00618660657394
1.96	0.00618992138928
1.965	0.00619233112501
1.97	0.00618873709862
1.975	0.00619442853309
1.98	0.00619728796016
1.985	0.00619944636852
1.99	0.00619537695188
1.995	0.00619922049634
2.0	0.0062002479225
2.005	0.00620114102199
2.01	0.00619689805659
2.015	0.00620151678403
2.02	0.0062034346661
2.025	0.00619955679415
2.03	0.00620392176203
2.035	0.00620640345666
2.04	0.00620916372484
2.045	0.00620647215413
2.05	0.00621311115034
2.055	0.0062161563995
2.06	0.00621231154271
2.065	0.00621861663435
2.07	0.00622159256555
2.075	0.00621759563826
2.08	0.00622368331036
2.085	0.00622659983846
2.09	0.0062218006629
2.095	0.00622737259385
2.1	0.00622995394512
2.105	0.00622562674527
2.11	0.00623160397638
2.115	0.00623406175389
2.12	0.00623002763327
2.125	0.0062361484004
2.13	0.00623720080297
2.135	0.00623580695743
2.14	0.00624424168872
2.145	0.00624087415415
2.15	0.00624872384565
2.155	0.00625244730621
2.16	0.00624858267216
2.165	0.00625619882984
2.17	0.00625228183062
2.175	0.00625964650047
2.18	0.00626325857727
2.185	0.00625886217726
2.19	0.00626643921937
2.195	0.00626209731381
2.2	0.00626971131134
2.205	0.00626808082373
2.21	0.00627157628956
2.215	0.00627639052303
2.22	0.00627190468964
2.225	0.00627946937348
2.23	0.00627490390423
2.235	0.0062821611202
2.24	0.00627581886085
2.245	0.00628097765131
2.25	0.00627943232682
2.255	0.00628043905464
2.26	0.00628428903401
2.265	0.00627991709158
2.27	0.00628598467457
2.275	0.00628148984836
2.28	0.00628795416661
2.285	0.0062832655492
2.29	0.00628867348654
2.295	0.0062829920985
2.3	0.00628847951954
2.305	0.00628363927435
2.31	0.00628946307222
2.315	0.00628481055914
2.32	0.00629077363764
2.325	0.00628622493869
2.33	0.00629225886865
2.335	0.00628771452033
2.34	0.00629359404135
2.345	0.00628731571005
2.35	0.00629155204225
2.355	0.00628681155433
2.36	0.0062914476364
2.365	0.00628729154956
2.37	0.00629016186878
2.375	0.00628919294417
2.38	0.00628750333873
2.385	0.00629253806446
2.39	0.00628882222563
2.395	0.00629426630774
2.4	0.00629134403141
2.405	0.0062982583483
2.41	0.00629437524351
2.415	0.00630065957054
2.42	0.00629725830583
2.425	0.00629698336432
2.43	0.00630351015493
2.435	0.00629978575399
2.44	0.00630654588684
2.445	0.00630268076041
2.45	0.0063095051261
2.455	0.0063101343203
2.46	0.00631280284227
2.465	0.00632386388473
2.47	0.00632043184272
2.475	0.00633042242121
2.48	0.00632705971857
2.485	0.00632764149836
2.49	0.00633762021122
2.495	0.00633331651823
