# Supplementary material for: A general mechanistic model enables predictions of the biological effectiveness of different qualities of radiation
Source: Sci Rep. 2017 Sep 7;7:10790. doi: 10.1038/s41598-017-10820-1 (PMC5589818; doi:10.1038/s41598-017-10820-1)
Supplement: Supplementary file 2 — Supplementary Dataset 1 [file 41598_2017_10820_MOESM2_ESM.zip › Data/Proton Track Data/EnergyRange_Radial Energy_99MeV.csv]

# Value of 1 to indicate we must rescale to breaks
1
# Particle ID to identify what particle we use by Z. Taken from command line.
1
# Total LET value for curve
0.633378867077
# Average energy deposit at a given range. Distances um; energies in keV
# Input file name: Radial Energy_99MeV.csv
# Written at: 2016-11-21 13:07:24.793000
# r	Energy
0.0	0.00193361087362
0.005	0.00299861605247
0.01	0.00328260139354
0.015	0.00344007869309
0.02	0.00353395199602
0.025	0.00361531346262
0.03	0.00368106278173
0.035	0.00373619993001
0.04	0.00378913707512
0.045	0.00382839672478
0.05	0.00390445532466
0.055	0.00393624022544
0.06	0.00397785102214
0.065	0.00401724458013
0.07	0.00405782032984
0.075	0.00409267337863
0.08	0.00412497419734
0.085	0.00415934970097
0.09	0.00419303944644
0.095	0.00422048637999
0.1	0.00423958332042
0.105	0.00426131538614
0.11	0.00428819754293
0.115	0.00430875473919
0.12	0.00432950696051
0.125	0.00434989064157
0.13	0.00437059377791
0.135	0.00439126942338
0.14	0.00440902499678
0.145	0.00442374148181
0.15	0.00443642354271
0.155	0.00444785595924
0.16	0.00445951506717
0.165	0.00447083938022
0.17	0.00448202341063
0.175	0.00449116525258
0.18	0.00450034799623
0.185	0.00450946656469
0.19	0.00452335866218
0.195	0.00453801381209
0.2	0.0045471912453
0.205	0.00455664134348
0.21	0.00456916811231
0.215	0.0045828139651
0.22	0.00459640539044
0.225	0.00461198971578
0.23	0.00462764859739
0.235	0.00464161068805
0.24	0.0046507834878
0.245	0.00466211032555
0.25	0.00467484260076
0.255	0.00468330359736
0.26	0.00469125618735
0.265	0.00469980080845
0.27	0.00470514833484
0.275	0.00471406734665
0.28	0.00472303242975
0.285	0.00473497906971
0.29	0.0047486429165
0.295	0.00476194930098
0.3	0.00477034706619
0.305	0.00477802955443
0.31	0.0047818372792
0.315	0.00478681876282
0.32	0.00479320062791
0.325	0.0048014563825
0.33	0.00481436463982
0.335	0.00482539053784
0.34	0.00483038349973
0.345	0.00483850439025
0.35	0.0048469729796
0.355	0.00485140265084
0.36	0.00485919963571
0.365	0.00487017532716
0.37	0.00487355522286
0.375	0.00487662699658
0.38	0.00488706845144
0.385	0.00489660569294
0.39	0.00490603031909
0.395	0.00491395506863
0.4	0.00491858432036
0.405	0.00492374088381
0.41	0.00492597137251
0.415	0.00493239941885
0.42	0.00493696337008
0.425	0.00493972218516
0.43	0.00494287684601
0.435	0.00494917347192
0.44	0.00495623117789
0.445	0.00496255436103
0.45	0.00496822118743
0.455	0.00497610383571
0.46	0.00498083304181
0.465	0.00498626712356
0.47	0.00498761957791
0.475	0.00499325399763
0.48	0.00500060692449
0.485	0.00500546691624
0.49	0.0050077374313
0.495	0.00501157117236
0.5	0.00501492603513
0.505	0.00501818438291
0.51	0.00502437251026
0.515	0.00503680929929
0.52	0.00504570948307
0.525	0.00505100783528
0.53	0.00506046907782
0.535	0.00506138524213
0.54	0.00506528176975
0.545	0.00506760970297
0.55	0.00507595397764
0.555	0.00508494315956
0.56	0.00509030127969
0.565	0.00509472263075
0.57	0.00510023523519
0.575	0.00510667088998
0.58	0.00511310973177
0.585	0.0051199380314
0.59	0.00512839729954
0.595	0.00513423598331
0.6	0.00514041290976
0.605	0.00514875610663
0.61	0.0051555270656
0.615	0.00515438942296
0.62	0.00515782729327
0.625	0.00515940525052
0.63	0.00516446410694
0.635	0.00516691058103
0.64	0.00517387901625
0.645	0.00517497835685
0.65	0.00517917574099
0.655	0.00518421911398
0.66	0.00518443046357
0.665	0.00518640106954
0.67	0.00518919160214
0.675	0.00519264461179
0.68	0.00519514509753
0.685	0.00519872110392
0.69	0.00520414763029
0.695	0.00521085767127
0.7	0.00521557189938
0.705	0.00521906983791
0.71	0.00522063005508
0.715	0.0052251726519
0.72	0.0052286850936
0.725	0.00522900427463
0.73	0.00522957562224
0.735	0.00523129607118
0.74	0.00523620285507
0.745	0.00523942666839
0.75	0.00524171801884
0.755	0.00524714845708
0.76	0.00524811092814
0.765	0.00525440453353
0.77	0.00525551552497
0.775	0.0052628673229
0.78	0.00526488687628
0.785	0.0052720833232
0.79	0.00527299046124
0.795	0.00527289193575
0.8	0.00527775084827
0.805	0.00527790053022
0.81	0.00527982595163
0.815	0.00528448854971
0.82	0.00528641409487
0.825	0.00528823137202
0.83	0.00529036717253
0.835	0.00529264644703
0.84	0.00529591573213
0.845	0.00530010819987
0.85	0.00530187472242
0.855	0.00530348691257
0.86	0.00530593363488
0.865	0.00530876814326
0.87	0.00531376041488
0.875	0.0053186570837
0.88	0.00532233147158
0.885	0.00532567655511
0.89	0.00532803272423
0.895	0.00533313423883
0.9	0.00533728290049
0.905	0.005341318066
0.91	0.00534571007594
0.915	0.00534855747996
0.92	0.00535151466347
0.925	0.00535724793191
0.93	0.00536121373407
0.935	0.00536154493013
0.94	0.00536509780129
0.945	0.00536972628034
0.95	0.00537120317419
0.955	0.00537113726351
0.96	0.00537423115272
0.965	0.00537293768852
0.97	0.00537792074292
0.975	0.00537806204191
0.98	0.00538247123638
0.985	0.00538395019464
0.99	0.00538736739419
0.995	0.0053897288379
1.0	0.00539226109266
1.005	0.00539288322062
1.01	0.00539878856785
1.015	0.00539838585786
1.02	0.00540347533503
1.025	0.00540112139518
1.03	0.00540179453826
1.035	0.00540688722216
1.04	0.00540616865146
1.045	0.00540798463315
1.05	0.00541460612923
1.055	0.00541457378944
1.06	0.00541649073033
1.065	0.00542077697347
1.07	0.00542345355875
1.075	0.0054240147833
1.08	0.00542580739823
1.085	0.00542784735657
1.09	0.0054330487617
1.095	0.00543214081193
1.1	0.00543125550153
1.105	0.00543183162817
1.11	0.00543282603665
1.115	0.00543400706563
1.12	0.00543466725843
1.125	0.00543495428926
1.13	0.00543649590797
1.135	0.0054385566972
1.14	0.00544066226306
1.145	0.00544148927254
1.15	0.00544388067194
1.155	0.00544598590905
1.16	0.0054480517649
1.165	0.00545012331693
1.17	0.00545217190347
1.175	0.00545203366627
1.18	0.00545384823478
1.185	0.00545709437346
1.19	0.00545957649073
1.195	0.00546199290783
1.2	0.00546483485449
1.205	0.00546833044097
1.21	0.00547129089885
1.215	0.00547406961672
1.22	0.00547449422816
1.225	0.00547676326853
1.23	0.00548179197662
1.235	0.00548580724686
1.24	0.00548922120971
1.245	0.00549046575746
1.25	0.00549182249453
1.255	0.00549607913298
1.26	0.00549575896304
1.265	0.00549578806965
1.27	0.00549458133289
1.275	0.00549825121777
1.28	0.00550031821074
1.285	0.00549771550603
1.29	0.00549997790015
1.295	0.00550144571055
1.3	0.00549896759004
1.305	0.00550267106422
1.31	0.00550481897915
1.315	0.00550293652735
1.32	0.00550880299464
1.325	0.00551199848366
1.33	0.00551046144194
1.335	0.00551578032253
1.34	0.00551455189805
1.345	0.0055200884703
1.35	0.00552688066624
1.355	0.00552679055108
1.36	0.00553402040564
1.365	0.00553323424897
1.37	0.00554028615797
1.375	0.00553917394396
1.38	0.00554532964115
1.385	0.0055436354023
1.39	0.00555004441385
1.395	0.00554855859109
1.4	0.00555506095949
1.405	0.00555359472472
1.41	0.0055602101301
1.415	0.00555899350505
1.42	0.00556560122034
1.425	0.00556449280874
1.43	0.0055658678634
1.435	0.00557267580236
1.44	0.00557120981032
1.445	0.00557682163648
1.45	0.00557448345866
1.455	0.00557532064728
1.46	0.00558149136594
1.465	0.00557973453739
1.47	0.00558566553325
1.475	0.00558394302461
1.48	0.00558237216829
1.485	0.00558697639277
1.49	0.00558487796622
1.495	0.00558494019592
1.5	0.00558879184871
1.505	0.00558934433366
1.51	0.00558849091507
1.515	0.0055870951234
1.52	0.0055910271951
1.525	0.00558860996463
1.53	0.00558855480716
1.535	0.00559117172224
1.54	0.00559281702614
1.545	0.00559224502949
1.55	0.00559518152262
1.555	0.00559824262957
1.56	0.00560387439069
1.565	0.00560320545442
1.57	0.00560455703637
1.575	0.00560627936902
1.58	0.00561305607291
1.585	0.0056146819358
1.59	0.00561743678109
1.595	0.00562004811054
1.6	0.00562265537454
1.605	0.00562532733617
1.61	0.00563329169332
1.615	0.00563278203982
1.62	0.00563429417382
1.625	0.00563609705662
1.63	0.00563810579471
1.635	0.00564021941585
1.64	0.00564241068243
1.645	0.00564474422336
1.65	0.00565224455952
1.655	0.00565110879098
1.66	0.00565051763506
1.665	0.00565104240065
1.67	0.00565203814447
1.675	0.00565325696698
1.68	0.00565462187237
1.685	0.0056560780419
1.69	0.00565760598222
1.695	0.00565911006405
1.7	0.00566082145133
1.705	0.00566251469873
1.71	0.00566422521956
1.715	0.00566596001704
1.72	0.00566770256294
1.725	0.00566944832076
1.73	0.00567115222278
1.735	0.0056724454903
1.74	0.00567248401923
1.745	0.00567334353204
1.75	0.00567444226575
1.755	0.00567567340616
1.76	0.00567700086546
1.765	0.00567841424292
1.77	0.00567991309509
1.775	0.00568163450928
1.78	0.00568528550362
1.785	0.00568798971007
1.79	0.00569043876563
1.795	0.00569277182922
1.8	0.00569503091864
1.805	0.00569722767795
1.81	0.00569937080177
1.815	0.00570144301448
1.82	0.00570077598724
1.825	0.00570174176594
1.83	0.00570594047658
1.835	0.00570864743515
1.84	0.00571114460504
1.845	0.00571351205427
1.85	0.00571577499064
1.855	0.00571791937654
1.86	0.00571950252458
1.865	0.00571518745352
1.87	0.00572030348776
1.875	0.00572289241231
1.88	0.00572520497363
1.885	0.00572737013955
1.89	0.00572937379656
1.895	0.0057276943968
1.9	0.00572977070252
1.905	0.00573548912101
1.91	0.0057406039811
1.915	0.00574435012993
1.92	0.00574727749634
1.925	0.00574379285813
1.93	0.00575084420484
1.935	0.00575462439647
1.94	0.00575779902032
1.945	0.00576031685367
1.95	0.00575564659793
1.955	0.00576204620471
1.96	0.00576524762433
1.965	0.00576770417927
1.97	0.00576325992267
1.975	0.00576983433459
1.98	0.00577312379086
1.985	0.00577559980979
1.99	0.00577064411713
1.995	0.00577348830947
2.0	0.00577263878745
2.005	0.00577253946438
2.01	0.00576727717412
2.015	0.00577147420319
2.02	0.00577291911211
2.025	0.00576830539728
2.03	0.00577242152941
2.035	0.00577444299336
2.04	0.0057751137597
2.045	0.00576989405053
2.05	0.00577422324814
2.055	0.00577564848231
2.06	0.00577104231693
2.065	0.00577573238984
2.07	0.00577751531416
2.075	0.00577308015616
2.08	0.00577781730121
2.085	0.00577975344749
2.09	0.00577489806903
2.095	0.00577944869223
2.1	0.00578126803184
2.105	0.00577679617177
2.11	0.00578172752992
2.115	0.00578345537183
2.12	0.00577925041626
2.125	0.00578427088405
2.13	0.00578457722108
2.135	0.00578200490708
2.14	0.00578358389747
2.145	0.0057786619689
2.15	0.00578222456039
2.155	0.00578318288784
2.16	0.00577897815075
2.165	0.00578302698992
2.17	0.0057790614146
2.175	0.00578316314264
2.18	0.005784727236
2.185	0.00578089959138
2.19	0.00578691156062
2.195	0.00578336926917
2.2	0.00578882200382
2.205	0.00578718308185
2.21	0.00578945413342
2.215	0.00579271727508
2.22	0.00578890821186
2.225	0.00579430111237
2.23	0.00579049298229
2.235	0.00579583172514
2.24	0.00579185178827
2.245	0.00579663502388
2.25	0.00579562270782
2.255	0.00579663270472
2.26	0.00579995519504
2.265	0.00579641182886
2.27	0.00580153102927
2.275	0.00579789532618
2.28	0.00580339237642
2.285	0.00579978914447
2.29	0.00580695002607
2.295	0.00580458093108
2.3	0.00581213691724
2.305	0.00580864246905
2.31	0.00581589414743
2.315	0.0058122061806
2.32	0.00581934302756
2.325	0.00581558173716
2.33	0.00582267856334
2.335	0.0058188966336
2.34	0.00582608070337
2.345	0.00582359598996
2.35	0.0058322673941
2.355	0.00582872697731
2.36	0.00583668910993
2.365	0.00583324571556
2.37	0.00583853294413
2.375	0.00583877665758
2.38	0.00583798335112
2.385	0.00584561183892
2.39	0.00584197618931
2.395	0.00584963309849
2.4	0.00584431714927
2.405	0.00585122526101
2.41	0.0058466949949
2.415	0.00585349821046
2.42	0.00584974868988
2.425	0.00584948779664
2.43	0.00585672847485
2.435	0.00585271818967
2.44	0.00586020714402
2.445	0.00585597991334
2.45	0.00586328146681
2.455	0.0058610534744
2.46	0.00586190796272
2.465	0.00587121228337
2.47	0.00586719214576
2.475	0.00587589295654
2.48	0.00587219361579
2.485	0.00587228092395
2.49	0.00588123486794
2.495	0.00587689281168
