# Supplementary material for: A general mechanistic model enables predictions of the biological effectiveness of different qualities of radiation
Source: Sci Rep. 2017 Sep 7;7:10790. doi: 10.1038/s41598-017-10820-1 (PMC5589818; doi:10.1038/s41598-017-10820-1)
Supplement: Supplementary file 2 — Supplementary Dataset 1 [file 41598_2017_10820_MOESM2_ESM.zip › Data/ProtonData.txt]

#Index	Reference	cell line	Observed Xray MID	Observed Xray D10	Observed Particle MID	Observed Particle D10	Time	LETd absolute	Particle	GBP/Cell	Chromosomes	Repair Defect (0=Normal, 1=NHEJ Defect, 2=HR Defect)	G1 Arrest (1/0)	Phase (G1=0, S=1, G2=2, Asynchronous=-1)
0	Calugaru_2011	HeLa	2.713374789	5.588514299	2.758848032	5.837006797	0	2.42	1	3.05	46	0	1	-1
1	Calugaru_2011	HeLa	2.713374789	5.588514299	2.61980514	5.667814119	0	4.04	1	3.05	46	0	1	-1
2	Calugaru_2011	HeLa	2.713374789	5.588514299	2.297228372	5.035754678	0	6.85	1	3.05	46	0	1	-1
3	Calugaru_2011	HeLa	2.713374789	5.588514299	2.433688317	4.85443627	0	1.14	1	3.05	46	0	1	-1
4	Calugaru_2011	HeLa	2.713374789	5.588514299	2.433688317	4.85443627	0	2.74	1	3.05	46	0	1	-1
5	Calugaru_2011	HeLa	2.713374789	5.588514299	2.433688317	4.85443627	0	5.8	1	3.05	46	0	1	-1
12	Ando_2001	SCC61 (human squ cell carc)	2.060485269	3.878840887	1.47427575	3.116772183	0	2.02	1	3.05	46	0	1	-1
13	Ando_2001	SCC61 (human squ cell carc)	2.060485269	3.878840887	1.921143355	3.773505144	0	1.02	1	3.05	46	0	1	-1
14	Ando_2001	NB1RGB (0human skin fibro)	2.109545685	4.525780199	1.911084266	4.109966616	0	2.02	1	3.05	46	0	1	-1
15	Ando_2001	NB1RGB (0human skin fibro)	2.109545685	4.525780199	1.892098827	4.081075764	0	1.02	1	3.05	46	0	1	-1
16	Ando_2001	V79	3.358005112	7.114991009	3.120044943	6.531177415	0	2.02	1	2.7	22	0	0	-1
17	Ando_2001	V79	3.358005112	7.114991009	3.432583793	6.957632399	0	1.02	1	2.7	22	0	0	-1
18	Baek_2008	Human Salivary Gland	2.423812393	4.918116872	2.28497267	4.715482084	0	1.14	1	3.05	46	0	1	-1
19	Baek_2008	Human Salivary Gland	2.423812393	4.918116872	2.268169425	4.737436825	0	2.56	1	3.05	46	0	1	-1
20	Belli_1989/92a/93	V79/753B	3.039951635	5.819238313	2.022582927	4.354632692	0	10.9	1	2.7	22	0	0	-1
21	Belli_1998	V79/753B	3.033323452	5.810473961	2.022582927	4.354632692	0	11	1	2.7	22	0	0	-1
22	Belli_1998	V79/753B	3.033323452	5.810473961	2.55527602	5.476622019	0	7.7	1	2.7	22	0	0	-1
23	Belli_2000	HF19	1.5625	3.597764938	1.818181818	4.186518351	0	7.7	1	3.05	46	0	1	-1
24	Belli_2000	HF19	1.5625	3.597764938	1.851851852	4.264046469	0	19.5	1	3.05	46	0	1	-1
25	Belli_2000	M/10	1.923076923	4.428003008	2	4.605170186	0	9.1	1	3.05	46	0	1	-1
26	Belli_2000	SCC25	1.526061056	3.407970189	1.564747546	3.248348057	0	7.7	1	3.05	46	0	1	-1
27	Belli_2000	SCC25	1.526061056	3.407970189	1.149425287	2.646649532	0	19.7	1	3.05	46	0	1	-1
28	Bettega_1979	EUE	1.79147259	4.125018081	2.349994833	4.050070204	0	1.85	1	3.05	46	0	1	-1
29	Bettega_1979	EUE	1.79147259	4.125018081	1.760731231	3.256498508	0	3.9	1	3.05	46	0	1	-1
30	Bettega_1979	EUE	1.79147259	4.125018081	1.41364843	3.019203863	0	5.5	1	3.05	46	0	1	-1
31	Bettega_1998	C3H10T1/2	3.096907661	6.647846773	1.870938806	4.189553716	0	11	1	2.65	40	0	1	-1
32	Bettega_1998	C3H10T1/2	3.096907661	6.647846773	1.823117357	3.965312494	0	19.7	1	2.65	40	0	1	-1
33	Bettega_2000	SCC25 tumor	1.646306636	3.74444655	1.646306636	3.74444655	0	1.93	1	3.05	46	0	1	-1
34	Bettega_2000	SCC25 tumor	1.646306636	3.74444655	1.562610352	3.566237087	0	2.42	1	3.05	46	0	1	-1
35	Bettega_2000	SCC25 tumor	1.646306636	3.74444655	1.340967632	3.050172996	0	6.71	1	3.05	46	0	1	-1
36	Bettega_2000	SCC25 tumor	1.646306636	3.74444655	1.201351502	2.764987874	0	8.11	1	3.05	46	0	1	-1
37	Bettega_2000	SCC25 tumor	1.646306636	3.74444655	0.81300813	1.872020401	0	8.83	1	3.05	46	0	1	-1
38	Blomquist_1993	V79-379A	3.380208935	6.545065322	2.349299969	5.091736316	0	3.71	1	2.7	22	0	0	-1
39	Blomquist_1993	LS-174T (human colon carc)	1.848428835	4.256164682	1.504274567	3.45347278	0	3.71	1	3.05	46	0	1	-1
40	Courdi_1994	CAL4 (human melanoma)	3.082939009	5.855728478	3.319278411	6.268990376	0	1.3	1	3.05	46	0	0	-1
41	Courdi_1994	CAL4 (human melanoma)	3.082939009	5.855728478	3.25977951	5.874631231	0	2.3	1	3.05	46	0	0	-1
42	Courdi_1994	CAL4 (human melanoma)	3.082939009	5.855728478	3.214267514	5.738959906	0	2.65	1	3.05	46	0	0	-1
43	Courdi_1994	CAL4 (human melanoma)	3.082939009	5.855728478	3.07372482	5.417946957	0	3.75	1	3.05	46	0	0	-1
44	Courdi_1994	CAL4 (human melanoma)	3.082939009	5.855728478	2.703090671	4.97485719	0	6	1	3.05	46	0	0	-1
45	Coutrakon_1997	V79	4.714817339	8.631103757	3.40808168	6.620449296	0	1.09	1	2.7	22	0	0	-1
46	Coutrakon_1997	V79	4.714817339	8.631103757	3.45253228	6.625257127	0	0.992	1	2.7	22	0	0	-1
47	Coutrakon_1997	V79	4.714817339	8.631103757	3.427261641	6.60590908	0	1.13	1	2.7	22	0	0	-1
48	Coutrakon_1997	V79	4.714817339	8.631103757	3.364989488	6.58101483	0	1.02	1	2.7	22	0	0	-1
49	Coutrakon_1997	V79	4.714817339	8.631103757	3.404239259	6.683472181	0	1.14	1	2.7	22	0	0	-1
50	Coutrakon_1997	V79	4.714817339	8.631103757	3.487829971	6.86513936	0	1.03	1	2.7	22	0	0	-1
51	Coutrakon_1997	V79	4.714817339	8.631103757	3.515029303	6.834956481	0	1.12	1	2.7	22	0	0	-1
52	Coutrakon_1997	V79	4.714817339	8.631103757	3.517492543	6.870827924	0	1.16	1	2.7	22	0	0	-1
53	Coutrakon_1997	V79	4.714817339	8.631103757	3.394317803	6.777965574	0	1.75	1	2.7	22	0	0	-1
54	Coutrakon_1997	V79	4.714817339	8.631103757	3.456039375	6.778235703	0	2.1	1	2.7	22	0	0	-1
55	Coutrakon_1997	V79	4.714817339	8.631103757	3.601963771	6.933462717	0	2.71	1	2.7	22	0	0	-1
56	Coutrakon_1997	V79	4.714817339	8.631103757	3.391074322	6.70432121	0	7.06	1	2.7	22	0	0	-1
57	Coutrakon_1997	V79	4.714817339	8.631103757	3.647926126	6.954316328	0	0.99	1	2.7	22	0	0	-1
58	Coutrakon_1997	V79	4.714817339	8.631103757	3.569087761	6.962693779	0	1.23	1	2.7	22	0	0	-1
59	Coutrakon_1997	V79	4.714817339	8.631103757	3.653528028	7.005617667	0	1.11	1	2.7	22	0	0	-1
60	Coutrakon_1997	V79	4.714817339	8.631103757	3.672594505	7.087017846	0	1.28	1	2.7	22	0	0	-1
61	Coutrakon_1997	V79	4.714817339	8.631103757	3.586013744	6.945366749	0	1.7	1	2.7	22	0	0	-1
62	Coutrakon_1997	V79	4.714817339	8.631103757	3.489052203	6.837510521	0	2.08	1	2.7	22	0	0	-1
63	Coutrakon_1997	V79	4.714817339	8.631103757	3.514305132	6.795799622	0	2.63	1	2.7	22	0	0	-1
64	Coutrakon_1997	V79	4.714817339	8.631103757	3.294690757	6.637868256	0	5.82	1	2.7	22	0	0	-1
65	Coutrakon_1997	V79	4.714817339	8.631103757	3.647213458	7.153811513	0	1.16	1	2.7	22	0	0	-1
66	Coutrakon_1997	V79	4.714817339	8.631103757	3.771451713	7.346633318	0	1.2	1	2.7	22	0	0	-1
67	Coutrakon_1997	V79	4.714817339	8.631103757	3.705219509	7.293356598	0	1.79	1	2.7	22	0	0	-1
68	Coutrakon_1997	V79	4.714817339	8.631103757	3.698014219	7.302820474	0	2.32	1	2.7	22	0	0	-1
69	Coutrakon_1997	V79	4.714817339	8.631103757	3.339349807	6.75887984	0	3.2	1	2.7	22	0	0	-1
70	Folkard_1989	V79-379A	3.836588195	7.419730342	2.485735346	4.663462656	0	17	1	2.7	22	0	0	-1
71	Folkard_1996	V79-379A	2.980743482	5.703048799	2.17916262	4.607870768	0	10.1	1	2.7	22	0	0	-1
72	Folkard_1996	V79-379A	2.980743482	5.703048799	1.848259466	4.080716128	0	17.8	1	2.7	22	0	0	-1
73	Gueulette_1996	CHO	2.554209457	4.812262229	2.404396058	4.410834867	0	1.29	1	2.7	22	0	0	-1
74	Gueulette_1996	CHO	2.554209457	4.812262229	2.248645339	4.361998501	0	4.1	1	2.7	22	0	0	-1
75	Gueulette_1996	CHO	2.554209457	4.812262229	2.663337754	4.803814945	0	2.73	1	2.7	22	0	0	-1
76	Gueulette_1996	CHO	2.554209457	4.812262229	2.267061164	4.421503259	0	4.53	1	2.7	22	0	0	-1
77	Inada_1981	Human Melanoma	2.392331529	4.770878527	2.38366791	4.546400341	0	13.5	1	3.05	46	0	0	-1
78	Inada_1981	Human Melanoma	2.392331529	4.770878527	2.725208241	4.836026432	0	1.3	1	3.05	46	0	0	-1
79	Hall_1978	V79	4.952611673	8.480025936	4.045775632	7.145463047	0	2.05	1	2.7	22	0	0	-1
80	Kagawa_2002	Human Salivary Gland	2.664572099	5.288117186	2.671331335	5.20848845	0	1.11	1	3.05	46	0	1	-1
81	Kagawa_2002	Human Salivary Gland	2.664572099	5.288117186	2.632121158	5.173726632	0	2.11	1	3.05	46	0	1	-1
82	Kagawa_2002	Human Salivary Gland	2.664572099	5.288117186	2.634179058	5.161941808	0	2.54	1	3.05	46	0	1	-1
83	Kagawa_2002	Human Salivary Gland	2.664572099	5.288117186	2.623547203	5.04951266	0	3.91	1	3.05	46	0	1	-1
84	Kagawa_2002	Human Salivary Gland	2.664572099	5.288117186	2.592577051	5.045056298	0	4.8	1	3.05	46	0	1	-1
85	Kase_2013	HSG tumor cells	2.673964837	5.34188992	2.816320703	5.481121146	0	1.2	1	3.05	46	0	0	-1
86	Kase_2013	HSG tumor cells	2.673964837	5.34188992	2.776125944	5.425314089	0	2.03	1	3.05	46	0	0	-1
87	Kase_2013	HSG tumor cells	2.673964837	5.34188992	2.767394151	5.29022624	0	2.65	1	3.05	46	0	0	-1
88	Kase_2013	HSG tumor cells	2.673964837	5.34188992	2.656382159	5.062214342	0	4.25	1	3.05	46	0	0	-1
89	Prise_1990	V79	3.836588195	7.419730342	2.00781017	4.253101925	0	17	1	2.7	22	0	0	-1
90	Robertson_1993	V79	4.556955288	8.746466252	4.698232168	8.731684	0	1.22	1	2.7	22	0	0	-1
91	Robertson_1993	V79	4.556955288	8.746466252	4.408794928	8.24625563	0	1.12	1	2.7	22	0	0	-1
92	Robertson_1993	V79	4.556955288	8.746466252	3.947846912	7.162993062	0	1.91	1	2.7	22	0	0	-1
93	Robertson_1993	V79	4.556955288	8.746466252	3.767401346	6.879683814	0	2.41	1	2.7	22	0	0	-1
94	Robertson_1993	V79	4.556955288	8.746466252	3.639131125	6.512159126	0	3.83	1	2.7	22	0	0	-1
95	Robertson_1993	V79	4.556955288	8.746466252	4.59006522	8.848553765	0	1.17	1	2.7	22	0	0	-1
96	Robertson_1993	V79	4.556955288	8.746466252	4.527019832	8.787663624	0	1.12	1	2.7	22	0	0	-1
97	Robertson_1993	V79	4.556955288	8.746466252	4.594094621	8.593721048	0	1.07	1	2.7	22	0	0	-1
98	Robertson_1993	V79	4.556955288	8.746466252	4.320881946	8.193823762	0	1.19	1	2.7	22	0	0	-1
99	Robertson_1993	V79	4.556955288	8.746466252	3.900601911	7.283941967	0	1.69	1	2.7	22	0	0	-1
100	Robertson_1993	V79	4.556955288	8.746466252	3.583774866	6.657985744	0	2.06	1	2.7	22	0	0	-1
101	Robertson_1993	V79	4.556955288	8.746466252	3.639897192	6.548934947	0	2.54	1	2.7	22	0	0	-1
102	Robertson_1993	V79	4.556955288	8.746466252	3.496254708	6.34366978	0	6.08	1	2.7	22	0	0	-1
103	Robertson_1993	V79	4.556955288	8.746466252	4.485487983	8.737227947	0	1.07	1	2.7	22	0	0	-1
104	Robertson_1993	V79	4.556955288	8.746466252	4.437712545	8.62453219	0	1.08	1	2.7	22	0	0	-1
105	Robertson_1993	V79	4.556955288	8.746466252	4.649305419	8.759562784	0	0.993	1	2.7	22	0	0	-1
106	Robertson_1993	V79	4.556955288	8.746466252	4.590202293	8.810933579	0	1.08	1	2.7	22	0	0	-1
107	Robertson_1993	V79	4.556955288	8.746466252	4.748590548	8.936157878	0	1.05	1	2.7	22	0	0	-1
108	Robertson_1993	V79	4.556955288	8.746466252	4.901223209	8.946509774	0	1.09	1	2.7	22	0	0	-1
109	Robertson_1993	V79	4.556955288	8.746466252	4.943344118	8.934624057	0	1.16	1	2.7	22	0	0	-1
110	Robertson_1993	V79	4.556955288	8.746466252	4.91039267	8.840793725	0	1.13	1	2.7	22	0	0	-1
111	Robertson_1993	V79	4.556955288	8.746466252	4.625665058	8.359704719	0	1.72	1	2.7	22	0	0	-1
112	Robertson_1993	V79	4.556955288	8.746466252	4.143536429	7.317091497	0	1.88	1	2.7	22	0	0	-1
113	Robertson_1993	V79	4.556955288	8.746466252	4.071447404	7.120131428	0	2.76	1	2.7	22	0	0	-1
114	Robertson_1993	V79	4.556955288	8.746466252	4.115341509	7.369030852	0	7.75	1	2.7	22	0	0	-1
115	Yashkin_1995	Chinese Hamster clone 431	4.427475432	8.362349601	4.084663157	7.866150732	0	5.22	1	2.7	22	0	0	-1
116	Yashkin_1995	Chinese Hamster clone 431	4.427475432	8.362349601	4.130103172	7.679299372	0	1.09	1	2.7	22	0	0	-1
117	Robertson_1975	H4 rat hepatoma	3.172322018	6.468940286	3.68249216	6.414532178	0	1.21	1	2.75	42	0	0	-1
118	Robertson_1975	H4 rat hepatoma	3.172322018	6.468940286	4.437795766	7.598541466	0	1.45	1	2.75	42	0	0	-1
119	Robertson_1975	H4 rat hepatoma	3.172322018	6.468940286	3.717878792	6.851501563	0	2.28	1	2.75	42	0	0	-1
120	Robertson_1975	H4 rat hepatoma	3.172322018	6.468940286	3.014444968	5.825906489	0	3.05	1	2.75	42	0	0	-1
121	Robertson_1975	H4 rat hepatoma	3.172322018	6.468940286	3.827560062	6.553675404	0	3.51	1	2.75	42	0	0	-1
122	Sgura_2000	C1-1 hamster	2.765014669	5.729473832	3.217270254	6.640729378	0	7.7	1	2.7	22	0	0	-1
123	Wouters_1996	V79-WNRE	4.108581978	7.613184628	3.336309656	6.691827162	0	2.3	1	2.7	22	0	0	-1
124	Wouters_1996	V79-WNRE	4.108581978	7.613184628	3.278966304	6.567655488	0	2.8	1	2.7	22	0	0	-1
125	Wouters_1996	V79-WNRE	4.108581978	7.613184628	3.313176598	6.585843887	0	2.95	1	2.7	22	0	0	-1
126	Wouters_1996	V79-WNRE	4.108581978	7.613184628	3.289281074	6.595397601	0	3.12	1	2.7	22	0	0	-1
127	Wouters_1996	V79-WNRE	4.108581978	7.613184628	3.301238427	6.573588898	0	3.27	1	2.7	22	0	0	-1
128	Wouters_1996	V79-WNRE	4.108581978	7.613184628	3.309216259	6.495804724	0	3.48	1	2.7	22	0	0	-1
129	Wouters_1996	V79-WNRE	4.108581978	7.613184628	3.284151006	6.505772723	0	3.7	1	2.7	22	0	0	-1
130	Wouters_1996	V79-WNRE	4.108581978	7.613184628	3.247577201	6.439975529	0	4	1	2.7	22	0	0	-1
131	Wouters_1996	V79-WNRE	4.108581978	7.613184628	3.268092206	6.381395622	0	4.4	1	2.7	22	0	0	-1
132	Wouters_1996	V79-WNRE	4.108581978	7.613184628	3.216233065	6.295276536	0	5.28	1	2.7	22	0	0	-1
133	Wouters_1996	V79-WNRE	4.108581978	7.613184628	3.06181459	6.10661734	0	6.3	1	2.7	22	0	0	-1
134	Matsuura_2010	HSG	2.673964837	5.34188992	2.394199028	4.85074767	0	0.56	1	3.05	46	0	0	-1
135	Matsuura_2010	HSG	2.673964837	5.34188992	1.99570205	4.216011099	0	3.19	1	3.05	46	0	0	-1
136	Matsuura_2010	HSG	2.673964837	5.34188992	2.588031809	5.087211754	0	0.56	1	3.05	46	0	0	-1
137	Matsuura_2010	HSG	2.673964837	5.34188992	2.091451063	4.30379614	0	3.19	1	3.05	46	0	0	-1
138	Britten_2013	Human Hep2 larynx	3.141142167	6.126834372	2.037577021	4.313589379	0	5.1	1	3.05	46	0	0	-1
139	Britten_2013	Human Hep2 larynx	3.141142167	6.126834372	1.850474841	3.932347634	0	7.6	1	3.05	46	0	0	-1
140	Britten_2013	Human Hep2 larynx	3.141142167	6.126834372	1.801606565	3.775584789	0	8.72	1	3.05	46	0	0	-1
141	Britten_2013	Human Hep2 larynx	3.141142167	6.126834372	2.594030681	5.030203996	0	2.66	1	3.05	46	0	0	-1
142	Britten_2013	Human Hep2 larynx	3.141142167	6.126834372	2.252643903	4.68057245	0	4.3	1	3.05	46	0	0	-1
143	Britten_2013	Human Hep2 larynx	3.141142167	6.126834372	1.545114307	3.501861972	0	6.35	1	3.05	46	0	0	-1
144	Britten_2013	Human Hep2 larynx	3.141142167	6.126834372	1.452645021	3.181936703	0	8.22	1	3.05	46	0	0	-1
145	Britten_2013	V79	4.713743755	8.23635871	4.535157195	7.99743637	0	4.3	1	2.7	22	0	0	-1
146	Britten_2013	V79	4.713743755	8.23635871	3.864174696	6.741113066	0	6.35	1	2.7	22	0	0	-1
147	Britten_2013	V79	4.713743755	8.23635871	4.64525129	8.114254246	0	8.22	1	2.7	22	0	0	-1
148	Schettino_2001	V79	2.980743482	5.703048799	2.418540517	4.924857862	0	10.9	1	2.7	22	0	0	-1
149	Butterworth_2012	DU-145	3.875138983	7.681458794	3.798889981	7.13471435	0	2.86	1	3.05	46	0	0	-1
150	Butterworth_2012	DU-145	3.875138983	7.681458794	3.758431959	7.577781115	0	2.86	1	3.05	46	0	0	-1
151	Wouters_2013	V79-WNRE	3.327981069	6.090417823	3.074882605	5.751513725	0	1.11	1	2.7	22	0	0	-1
152	Wouters_2013	V79-WNRE	3.327981069	6.090417823	3.095142307	5.811306345	0	1.19	1	2.7	22	0	0	-1
153	Wouters_2013	V79-WNRE	3.327981069	6.090417823	3.082208471	5.690917472	0	1.45	1	2.7	22	0	0	-1
154	Wouters_2013	V79-WNRE	3.327981069	6.090417823	3.104068081	5.653762392	0	1.77	1	2.7	22	0	0	-1
155	Wouters_2013	V79-WNRE	3.327981069	6.090417823	2.964227556	5.617319459	0	1.94	1	2.7	22	0	0	-1
156	Wouters_2013	V79-WNRE	3.327981069	6.090417823	2.98806186	5.606676062	0	2.09	1	2.7	22	0	0	-1
157	Wouters_2013	V79-WNRE	3.327981069	6.090417823	2.984939135	5.578398014	0	2.28	1	2.7	22	0	0	-1
158	Wouters_2013	V79-WNRE	3.327981069	6.090417823	2.910187534	5.513485631	0	2.53	1	2.7	22	0	0	-1
159	Wouters_2013	V79-WNRE	3.327981069	6.090417823	2.913432416	5.473573289	0	2.9	1	2.7	22	0	0	-1
160	Wouters_2013	V79-WNRE	3.327981069	6.090417823	2.858892882	5.362423983	0	3.46	1	2.7	22	0	0	-1
161	Wouters_2013	V79-WNRE	3.327981069	6.090417823	2.711307734	5.179224417	0	4.82	1	2.7	22	0	0	-1
162	Wouters_2013	V79-WNRE	3.327981069	6.090417823	3.093140608	5.770367329	0	1.08	1	2.7	22	0	0	-1
163	Wouters_2013	V79-WNRE	3.327981069	6.090417823	3.132504733	5.873206332	0	1.05	1	2.7	22	0	0	-1
164	Wouters_2013	V79-WNRE	3.327981069	6.090417823	3.145246759	5.834270285	0	1.11	1	2.7	22	0	0	-1
165	Wouters_2013	V79-WNRE	3.327981069	6.090417823	3.223316109	5.964795174	0	1.13	1	2.7	22	0	0	-1
166	Wouters_2013	V79-WNRE	3.327981069	6.090417823	3.087145479	5.759230608	0	1.41	1	2.7	22	0	0	-1
167	Wouters_2013	V79-WNRE	3.327981069	6.090417823	3.120676614	5.774173399	0	1.8	1	2.7	22	0	0	-1
168	Wouters_2013	V79-WNRE	3.327981069	6.090417823	3.061708393	5.682542437	0	1.91	1	2.7	22	0	0	-1
169	Wouters_2013	V79-WNRE	3.327981069	6.090417823	2.970553225	5.58010658	0	2.03	1	2.7	22	0	0	-1
170	Wouters_2013	V79-WNRE	3.327981069	6.090417823	2.990881427	5.586779544	0	2.17	1	2.7	22	0	0	-1
171	Wouters_2013	V79-WNRE	3.327981069	6.090417823	2.939528865	5.493262679	0	2.36	1	2.7	22	0	0	-1
172	Wouters_2013	V79-WNRE	3.327981069	6.090417823	2.952923255	5.427577559	0	2.64	1	2.7	22	0	0	-1
173	Wouters_2013	V79-WNRE	3.327981069	6.090417823	2.797889408	5.366665091	0	2.99	1	2.7	22	0	0	-1
174	Wouters_2013	V79-WNRE	3.327981069	6.090417823	2.849377735	5.280899452	0	3.48	1	2.7	22	0	0	-1
175	Wouters_2013	V79-WNRE	3.327981069	6.090417823	2.751317326	5.174808178	0	4.04	1	2.7	22	0	0	-1
176	Tang_1997	CHO	3.446300778	6.949131215	3.195359661	6.623130447	0	1.74	1	2.7	22	0	0	-1
177	Tang_1997	CHO	3.446300778	6.949131215	3.04766209	6.307109168	0	3.11	1	2.7	22	0	0	-1
178	Tang_1997	CHO	3.446300778	6.949131215	2.964060145	6.154212085	0	3.79	1	2.7	22	0	0	-1
179	Tang_1997	CHO	3.446300778	6.949131215	2.775752352	5.859591622	0	4.76	1	2.7	22	0	0	-1
180	Wera_2013	human A549 NSCLC adenocarcinoma cells	2.44731628	5.371296091	1.213592233	2.794399385	0	10	1	3.05	46	0	0	-1
181	Gerelchulun_2001	ONS76	3.601037715	6.9862582	3.334590918	6.610589247	0	2.2	1	3.05	46	0	0	-1
182	Ibanez_2009	melanoma	3.23562838	6.071092944	3.355362612	6.150492202	0	3.4	1	2.65	40	0	0	-1
183	Ibanez_2009	melanoma	3.23562838	6.071092944	1.639344262	3.774729661	0	14	1	2.65	40	0	0	-1
184	Grosse_2013	AA8	3.678763915	7.782984771	2.914177934	5.777746041	0	2.53	1	2.7	22	0	0	-1
185	Grosse_2013	IRS1sf	1.599986967	3.568073053	1.083277001	2.4691178	0	2.53	1	2.7	22	2	0	-1
186	Grosse_2013	AA8	4.347221012	8.330914724	3.547761117	6.612927521	0	2.53	1	2.7	22	0	0	-1
187	Grosse_2013	IRS1sf	2.695988361	5.85608253	2.131955776	4.564139609	0	2.53	1	2.7	22	2	0	-1
188	Grosse_2013	AA8	4.025668484	7.605439618	3.055317763	5.781281716	0	2.53	1	2.7	22	0	0	-1
189	Grosse_2013	IRS1Sf	2.010604005	4.340951284	1.264800498	2.856952194	0	2.53	1	2.7	22	2	0	-1
190	Grosse_2013	CHO9	4.05197562	7.411759121	3.192194321	6.29590482	0	2.53	1	2.7	22	0	0	-1
191	Grosse_2013	XR-C1	1.06837358	2.452634638	0.978378746	2.240125608	0	2.53	1	2.7	22	1	0	-1
192	Grosse_2013	CHO9	4.20607379	8.141393317	3.335037771	6.553188104	0	2.53	1	2.7	22	0	0	-1
193	Grosse_2013	XR-C1	0.781613251	1.794788545	0.583761617	1.343491356	0	2.53	1	2.7	22	1	0	-1
194	Wainson_1972	HeLa	2.097648662	4.405743135	2.838797889	5.688284531	0	0.79	1	3.05	46	0	1	-1
195	Wainson_1972	Chines hamster B-11	3.166893763	6.189826375	4.565898992	9.040332553	0	0.79	1	2.7	22	0	0	-1
196	Wainson_1972	Chines hamster B-11	3.166893763	6.189826375	3.168366808	6.863090207	0	3.1	1	2.7	22	0	0	-1
197	Raju_1978c	V79	3.415669129	7.028624234	3.686540303	7.175244522	0	1.18	1	2.7	22	0	0	-1
198	Raju_1978c	V79	3.415669129	7.028624234	4.031058985	7.426170026	0	2.12	1	2.7	22	0	0	-1
199	Raju_1978	V79	3.355175835	6.35632925	2.650401445	5.364301638	0	1.18	1	2.7	22	0	0	-1
200	Raju_1978	V79	3.355175835	6.35632925	3.231871586	6.012051907	0	2.12	1	2.7	22	0	0	-1
201	Yogo_2011	human tumor	2.865407064	6.062592306	2.486657963	5.099206379	0	17.1	1	3.05	46	0	0	-1
202	Jeynes_2013	V79-379A	3.934986181	7.731405332	2.684489431	5.034815042	0	17.6	1	2.7	22	0	0	-1
203	Bettega_1990	C3H10T1/2	3.096907661	6.647846773	3.82800213	6.909047964	0	1.83	1	2.65	40	0	1	-1
204	Schuff_2002	PDV	3.267784826	6.325212301	2.523592299	5.486002216	0	3.1	1	2.65	40	0	0	-1
205	Schuff_2002	PDV	3.267784826	6.325212301	2.060521913	4.302779609	0	15.6	1	2.65	40	0	0	-1
206	Schuff_2002	PDV57	3.147722246	5.407680166	3.008167249	5.816011398	0	2.69	1	2.65	40	0	0	-1
207	Schuff_2002	PDV57	3.147722246	5.407680166	1.971258393	4.077777664	0	14	1	2.65	40	0	0	-1
208	Schuff_2002	V79	3.334590918	6.610589247	2.98475898	5.76484817	0	3.44	1	2.7	22	0	0	-1
209	Matsumura_1999	V79	3.938958365	7.514688086	3.207102691	6.685766045	0	11	1	2.7	22	0	0	-1
210	Matsumura_1999	V79	3.938958365	7.514688086	3.067085312	6.476489791	0	4.25	1	2.7	22	0	0	-1
211	Matsumura_1999	V79	3.938958365	7.514688086	3.5166177	7.041004111	0	1.25	1	2.7	22	0	0	-1
212	Fuhrman_1988	EUE	2.065468701	4.627511559	2.13487481	4.633216717	0	1.85	1	3.05	46	0	1	-1
213	Hei_1988b	C3H10T1/2	2.824336613	5.613794261	2.343941689	5.004236974	0	10	1	2.65	40	0	1	-1
214	Hei_1988a	human fibroblsts	3.080934976	5.820773265	1.383822647	3.163149719	0	10	1	3.05	46	0	0	-1
215	Mortel_2004	U138-MG	2.940546381	5.985984561	1.584762421	3.462436213	0	6.23	1	3.05	46	0	0	-1
216	Mortel_2004	B14	3.003369281	6.067524249	2.590376616	5.254644934	0	6.23	1	2.7	22	0	0	-1
217	Yang_2007	AG01522	2.161600577	4.355502897	1.651225425	3.67521062	0	0.2	1	3.05	46	0	1	-1
218	Zhang_2013	A549	2.6581537	5.78143715	2.058791847	4.501778486	0	2.5	1	3.05	46	0	0	-1
219	Zhang_2013	H460	2.242580406	4.408830509	1.672487527	3.475291798	0	2.5	1	3.05	46	0	0	-1
220	Aoki-Nakano_2014	HSG	2.686635461	4.778218921	2.667796825	4.681868487	0	2.56	1	3.05	46	0	0	-1
221	Aoki-Nakano_2014	HSG	2.739828624	4.916024184	2.370181016	4.712563187	0	2.6	1	3.05	46	0	0	-1
222	Aoki-Nakano_2014	HSG	2.623041186	4.770428966	2.623627158	4.492261423	0	2.56	1	3.05	46	0	0	-1
223	Aoki-Nakano_2014	HSG	2.540321692	5.106253021	2.213429529	4.679489317	0	2.5	1	3.05	46	0	0	-1
224	Ogata_2005	HT1080 human fibrosarcoma	2.79307382	5.780749324	2.656864765	5.402251721	0	2.56	1	3.05	46	0	0	-1
225	Matsumoto_2014	HSG	3.02727576	6.14894465	2.456663246	4.933842013	0	2.76	1	3.05	46	0	0	-1
226	Matsumoto_2014	HSG	3.02727576	6.14894465	2.20495373	4.541096775	0	3.27	1	3.05	46	0	0	-1
227	Matsumoto_2014	HSG	3.02727576	6.14894465	2.325047994	4.731991556	0	3.615	1	3.05	46	0	0	-1
228	Matsumoto_2014	HSG	3.02727576	6.14894465	2.283804768	4.667166013	0	4.07	1	3.05	46	0	0	-1
229	Matsumoto_2014	HSG	3.02727576	6.14894465	1.762883729	3.780708105	0	4.93	1	3.05	46	0	0	-1
230	Matsumoto_2014	HSG	3.02727576	6.14894465	1.789182906	3.828537183	0	6.19	1	3.05	46	0	0	-1
231	Matsumoto_2014	HSG	3.02727576	6.14894465	1.872363986	3.97764115	0	7.9	1	3.05	46	0	0	-1
232	Matsumoto_2014	HSG	3.02727576	6.14894465	1.860683727	4.091666195	0	9.445	1	3.05	46	0	0	-1
233	Matsumoto_2014	HSG	3.02727576	6.14894465	1.922936269	4.213957216	0	10.8	1	3.05	46	0	0	-1
234	Chaudry_2014	human fibroblasts AG01522	1.443571169	3.135360849	1.040244088	2.259829712	0	1.11	1	3.05	46	0	1	-1
235	Chaudry_2014	human fibroblasts AG01522	1.443571169	3.135360849	0.892153733	2.014692978	0	4.02	1	3.05	46	0	1	-1
236	Chaudry_2014	human fibroblasts AG01522	1.443571169	3.135360849	0.741589912	1.693769065	0	7	1	3.05	46	0	1	-1
237	Chaudry_2014	human fibroblasts AG01522	1.443571169	3.135360849	0.560286632	1.278502458	0	11.9	1	3.05	46	0	1	-1
238	Chaudry_2014	human fibroblasts AG01522	1.443571169	3.135360849	0.514524711	1.176550303	0	18	1	3.05	46	0	1	-1
239	Chaudry_2014	human fibroblasts AG01522	1.443571169	3.135360849	1.133278011	2.436435633	0	1.2	1	3.05	46	0	1	-1
240	Chaudry_2014	human fibroblasts AG01522	1.443571169	3.135360849	0.97817274	2.184891782	0	2.6	1	3.05	46	0	1	-1
241	Chaudry_2014	human fibroblasts AG01522	1.443571169	3.135360849	0.817720151	1.860742631	0	4.5	1	3.05	46	0	1	-1
242	Chaudry_2014	human fibroblasts AG01522	1.443571169	3.135360849	0.708848154	1.621542155	0	13.4	1	3.05	46	0	1	-1
243	Chaudry_2014	Human glioma (U87)	2.856983303	5.345656863	2.630536979	5.003313321	0	1.11	1	3.05	46	0	0	-1
244	Chaudry_2014	Human glioma (U87)	2.856983303	5.345656863	2.475693862	4.78611153	0	4.02	1	3.05	46	0	0	-1
245	Chaudry_2014	Human glioma (U87)	2.856983303	5.345656863	2.206005736	4.352491527	0	7	1	3.05	46	0	0	-1
246	Chaudry_2014	Human glioma (U87)	2.856983303	5.345656863	1.744857877	3.775393666	0	11.9	1	3.05	46	0	0	-1
247	Chaudry_2014	Human glioma (U87)	2.856983303	5.345656863	1.266167673	2.902823407	0	18	1	3.05	46	0	0	-1
248	Chaudry_2014	Human glioma (U87)	2.856983303	5.345656863	2.655850077	5.140934434	0	1.2	1	3.05	46	0	0	-1
249	Chaudry_2014	Human glioma (U87)	2.856983303	5.345656863	2.480502737	4.872257984	0	2.6	1	3.05	46	0	0	-1
250	Chaudry_2014	Human glioma (U87)	2.856983303	5.345656863	2.279485794	4.520800756	0	4.5	1	3.05	46	0	0	-1
251	Chaudry_2014	Human glioma (U87)	2.856983303	5.345656863	2.037645566	4.216312393	0	13.4	1	3.05	46	0	0	-1
252	Slolina	human fibroblasts HFIB2	1.27572519	2.856406102	1.069955783	2.419264802	0	7.9	1	3.05	46	0	1	-1
253	Slolina	human fibroblasts HFIB2	1.408575372	3.098523861	1.385632159	3.084632132	0	2.25	1	3.05	46	0	1	-1
254	Slolina	human fibroblasts HFIB2	1.408575372	3.098523861	1.29996277	2.921169188	0	2.93	1	3.05	46	0	1	-1
255	Slolina	human fibroblasts HFIB2	1.408575372	3.098523861	1.203587822	2.731367286	0	7.5	1	3.05	46	0	1	-1
256	Slolina	human fibroblasts HFIB15	1.348063379	2.988610783	1.298030254	2.853548213	0	7.9	1	3.05	46	0	1	-1
257	Slolina	human fibroblasts HFIB15	1.614332251	3.439060721	1.554929374	3.374989986	0	2.25	1	3.05	46	0	1	-1
258	Slolina	human fibroblasts HFIB15	1.614332251	3.439060721	1.569472884	3.402493324	0	2.93	1	3.05	46	0	1	-1
259	Slolina	human fibroblasts HFIB15	1.614332251	3.439060721	1.396262593	3.03627713	0	7.5	1	3.05	46	0	1	-1
260	Slolina	human fibroblasts HFIB30	1.189032728	2.642760926	1.082180121	2.424373684	0	7.9	1	3.05	46	0	1	-1
261	Slolina	human fibroblasts HFIB30	1.110940319	2.5049649	1.067562673	2.416575285	0	2.25	1	3.05	46	0	1	-1
262	Slolina	human fibroblasts HFIB30	1.110940319	2.5049649	1.046749912	2.379297859	0	2.93	1	3.05	46	0	1	-1
263	Slolina	human fibroblasts HFIB30	1.110940319	2.5049649	0.897919399	2.062100817	0	7.5	1	3.05	46	0	1	-1
264	Kanemoto_2014	HSG	3.02727576	6.14894465	2.466717236	4.841149116	0	1.2	1	3.05	46	0	0	-1
265	Kanemoto_2014	HSG	3.02727576	6.14894465	2.462593423	4.757473534	0	2.18	1	3.05	46	0	0	-1
266	Kanemoto_2014	HSG	3.02727576	6.14894465	2.539438212	4.848846736	0	2.64	1	3.05	46	0	0	-1
267	Kanemoto_2014	HSG	3.02727576	6.14894465	2.203761599	4.40938677	0	5.75	1	3.05	46	0	0	-1
