# Supplementary material for: A general mechanistic model enables predictions of the biological effectiveness of different qualities of radiation
Source: Sci Rep. 2017 Sep 7;7:10790. doi: 10.1038/s41598-017-10820-1 (PMC5589818; doi:10.1038/s41598-017-10820-1)
Supplement: Supplementary file 2 — Supplementary Dataset 1 [file 41598_2017_10820_MOESM2_ESM.zip › GenerateMIDandD10.py]

# ############################################################################
# 
# This software is made freely available in accordance with the simplifed BSD
# license:
# 
# Copyright (c) <2017>, <Stephen McMahon>
# All rights reserved
# Redistribution and use in source and binary forms, with or without 
# modification, are permitted provided that the following conditions are met:
#
# 1. Redistributions of source code must retain the above copyright notice, 
# this list of conditions and the following disclaimer.
# 2. Redistributions in binary form must reproduce the above copyright notice,
# this list of conditions and the following disclaimer in the documentation 
# and/or other materials provided with the distribution.
#
# THIS SOFTWARE IS PROVIDED BY THE AUTHOR AND CONTRIBUTORS ``AS IS'' AND ANY 
# EXPRESS OR IMPLIED WARRANTIES, INCLUDING, BUT NOT LIMITED TO, THE IMPLIED 
# WARRANTIES OF MERCHANTABILITY AND FITNESS FOR A PARTICULAR PURPOSE ARE 
# DISCLAIMED. IN NO EVENT SHALL THE AUTHOR OR CONTRIBUTORS BE LIABLE FOR ANY
# DIRECT, INDIRECT, INCIDENTAL, SPECIAL, EXEMPLARY, OR CONSEQUENTIAL DAMAGES 
# (INCLUDING, BUT NOT LIMITED TO, PROCUREMENT OF SUBSTITUTE GOODS OR SERVICES; 
# LOSS OF USE, DATA, OR PROFITS; OR BUSINESS INTERRUPTION) HOWEVER CAUSED AND 
# ON ANY THEORY OF LIABILITY, WHETHER IN CONTRACT, STRICT LIABILITY, OR TORT 
# (INCLUDING NEGLIGENCE OR OTHERWISE) ARISING IN ANY WAY OUT OF THE USE OF 
# THIS SOFTWARE, EVEN IF ADVISED OF THE POSSIBILITY OF SUCH DAMAGE.
#
# Contacts: Stephen McMahon,	stephen.mcmahon@qub.ac.uk
# 
# ############################################################################
#
# References
#
# 1. McMahon et al, Scientific Reports, 2016, 6, 33290
#
# ############################################################################

import numpy as np
import math
import scipy.optimize

from CellModel import SurvivalModel
from CellModel import TrackStore

# Model parameters
DNAParams = {'rNuc': 4.32, 'NHEJFidelity': 0.9847, 'recombRange': 0.04279,\
			'verySlowRepair': 0.008435, 'slowRepair': 0.1507, 'complexFrac': 0.4232,\
			'pointMutationRate': 0.04416, 'MMEJFidelity': 0.4657, 'fastRepair': 3.633,\
			'failFrac': 0.6661}
survivalParams= {'apoptoticRate': 0.008483, 'mitoticRate': 0.01371}


# File reading utilities

# Parse single value into either float or string
def parseValue(val):
	try:
		return float(val)
	except ValueError:
		return str(val).rstrip()

# Read file with reference values and model parameters
def readRBEConditionFile(filename):
	fileData = open(filename,'r')
	# Format is index, paper, line, MID and D10 values, then experimental parameters
	condition=[]

	for row in fileData:
		if len(row)>0 and row[0][0]!='#':
			#Trim out trailing characters
			while len(row)>0 and (row[-1]=="," or row[-1]=="\n"):
				row=row[:-1]
			if len(row)==0:
				continue

			row = row.split('\t')
			if row[0]=='':
				continue
			row=map(parseValue,row)
			rowData = row[0:7]
			exptCond = {'time':row[7], 'LET':row[8], 'particle':row[9],'gene':0}

			cellLine = {'genome':row[10], 'chromosomes':row[11],
			            'repair':row[12], 'G1Arrest':row[13],
			            'phase':row[14]}

			rowData.append(exptCond)
			rowData.append(cellLine)
			condition.append(rowData)

	return condition

# Build survival curve for a given condition
def calcParticleSurvivalCurve(condition):
	exptCondition = condition[0].copy()
	cellLine = condition[1]
	survivals = []
	doses=[0.1,0.2,0.3,0.5]+[x for x in xrange(1,13)]
	for d in doses:
		exptCondition['dose']=d
		survivals.append(SurvivalModel.particleSurvival([exptCondition,cellLine],DNAParams,survivalParams))
	return doses,survivals

# Return LQ survival
def LQSurvival(doses,alpha,beta):
	retVals = np.exp(-(alpha*doses+beta*doses*doses))
	return retVals

# Retrn linear survival, for very high a/b cases
def LSurvival(doses,alpha):
	retVals = np.exp(-alpha*doses)
	return retVals

# Fit LQ curve to survival condition
def lqFit(dose,surv):
	pStart = [0.1,0.1]
	unc = 1/np.sqrt(surv)
	popt,pcov = scipy.optimize.curve_fit(LQSurvival,np.array(dose),surv,p0=pStart,sigma=unc)
	if popt[1]<popt[0]/100:
		pStart = [0.1]
		popt,pcov = scipy.optimize.curve_fit(LSurvival,dose,surv,p0=pStart, sigma=unc)
		popt = [popt[0],0]

	return popt

# Calculate area under curve to estimate MID
def MIDCalc(doses,survs):
	d0=0
	s0=1
	area = 0
	for d,s in zip(doses,survs):
		dd = d-d0
		area+=dd*0.5*(s+s0)
		d0=d
		s0=s
	area += survs[-1]*(doses[-1]-doses[-2])/np.log(survs[-2]/survs[-1])
	return area

# Calculate D10 and MID for each condition
def calcModelResponses(condition):
	doses,survs = calcParticleSurvivalCurve(condition)

	# Fit LQ to identify D10
	modelA,modelB = lqFit(doses,survs)
	if modelB>0:
		D10 = (-modelA+np.sqrt(pow(modelA,2)-4*modelB*np.log(0.1)))/(2*modelB)
	else:
		D10 = -np.log(0.1)/modelA

	# Calculate AUC to determine MID
	MID = MIDCalc(doses,survs)

	return (MID,D10)

# Output predictions for each condition
def printModelResponse(fullData):
	print 'Paper\tCell Line\t\tModel X MID\tModel X D10\t\tModel Particle MID\tModel Particle D10\t\tX-ray MID\tX-ray D10\t\tParticle MID\tParticleD10'
	for row in fullData:
		print row[1],'\t',row[2],'\t\t',
		experiment = row[-2].copy()
		experiment['particle']=0
		cellLine = row[-1]
		print '\t'.join(map(str,calcModelResponses([experiment,cellLine]))),'\t\t',
		experiment = row[-2].copy()
		print '\t'.join(map(str,calcModelResponses([experiment,cellLine]))),'\t\t',
		print row[3],'\t',row[4],'\t\t',row[5],'\t',row[6]


if __name__ == "__main__":
	TrackStore.updateDB("./Data/Proton Track Data/")
	TrackStore.updateDB("./Data/Carbon Track Data/")

	print 'McMahon Sci Rep 2016 X-ray Data'
	dataList = readRBEConditionFile("./Data/McMahon2016Data.txt")
	printModelResponse(dataList)

	print '\nProton Data'
	dataList = readRBEConditionFile("./Data/ProtonData.txt")
	printModelResponse(dataList)

	print '\nCarbon Data'
	dataList = readRBEConditionFile("./Data/CarbonData.txt")
	printModelResponse(dataList)
