# Supplementary material for: A general mechanistic model enables predictions of the biological effectiveness of different qualities of radiation
Source: Sci Rep. 2017 Sep 7;7:10790. doi: 10.1038/s41598-017-10820-1 (PMC5589818; doi:10.1038/s41598-017-10820-1)
Supplement: Supplementary file 2 — Supplementary Dataset 1 [file 41598_2017_10820_MOESM2_ESM.zip › README.txt]

A global mechanistic model enables predictions of the biological effectiveness of different qualities of radiation
Stephen J McMahon1,2, Aimee L McNamara2, Jan Schuemann2, Harald Paganetti2, Kevin M Prise1

1 Centre for Cancer Research and Cell Biology, Queen’s University Belfast, Belfast, BT9 7AE, N. Ireland
2 Department of Radiation Oncology, Massachusetts General Hospital, 30 Fruit St, Boston, MA 02114, USA
-------------------------------------------------------------------------------------------------------

Supplementary Code Notes
-------------------------

This Python code implements the DNA repair and survival models described in the above paper, and demonstrates
their applicability by comparing their predictions to a series of 
This code was tested using Python 2.7.12, and requires the numpy and Scipy packages. 

To generate the MID and D10 tables used to produce figures in the paper, run:

	python GenerateMIDandD10.py

This function will read in the input data (tracks radial dose and experimental condition) and calculate predicted
MID and D10 values for each condition, and output them alongside those reported from the experimental papers.

Folder contents are summarised briefly below, and further details can be found in the respective publications. (1)


CellModel
-------------------

This folder contains the core model code. TrackStore manages a database of particle track data for efficiency,
caching track characteristics calculated using CharacteriseTrack, and interpolating between tracks as necessary.

Cellular survival can be calculated using the SurvivalModel method, which uses the CellDNAModel and 
CharacteriseCell functions to calculate base cell properties and model the repair of DNA in a given condition. 

An illustrative example of how this code can be applied is shown in the GenerateMIDandD10.py file, showing the 
creation of conditions from experimental information and the analysis of the resulting survival curves.

Data
-------------------

The data folder contains two sub-folders with average DSB separation distributions for Carbon and Proton exposures,
at a range of energies, which can be read using the TrackStore functions to provide track data as needed.

In addition, three files of experimental X-ray and Proton MID data are included, corresponding to previously 
modelled X-ray data, as well as data from reviews of both Proton and Carbon data from the literature:

McMahonData2016.txt: X-ray survival curves analysed in (1);
ProtonData.txt: Proton survival curves, obtained from the proton RBE review of Paganetti (2);
CarbonData.txt: Carbon survival curves, obtained from the PIDE (3);


Condition and Parameter Specification
-------------------

For the purposes of this model, ‘conditions’ define the cell type and experimental conditions leading to
a particular results. They are defined as a list, containing two dictionaries:

Experiment condition:  Dose to which cells are exposed ('dose', Gy); Time of measurement following irradiation 
('time', h), particle atommic number ('particle', 0 for photons); particle Linear Energy Transfer ('LET', keV/um); 
size of gene measured in mutation assay ('gene', GBP)

Cell Properties: Cell Genome size ('genome', Gbp); Chromosomes per cell ('chromosomes'); repair defect ('repair',
0=none, 1=NHEJ, 2=HR, 3=both); G1Arrest functionality ('G1Arrest'1=functional, 0=non-functional); cell cycle phase 
('phase',0-3 = G1-M, -1=Asynchronous)

Model parameters are also handled as dictionaries, with one for DNA repair parameters and one for survival 
parameters. Definition and best-fit parameters are also included in GenerateMIDandD10.py.
