# Supplementary material for: A general mechanistic model enables predictions of the biological effectiveness of different qualities of radiation
Source: Sci Rep. 2017 Sep 7;7:10790. doi: 10.1038/s41598-017-10820-1 (PMC5589818; doi:10.1038/s41598-017-10820-1)
Supplement: Supplementary file 2 — Supplementary Dataset 1 [file 41598_2017_10820_MOESM2_ESM.zip › CellModel/CellDNAModel.py]

# ############################################################################
# 
# This software is made freely available in accordance with the simplifed BSD
# license:
# 
# Copyright (c) <2017>, <Stephen McMahon>
# All rights reserved
# Redistribution and use in source and binary forms, with or without 
# modification, are permitted provided that the following conditions are met:
#
# 1. Redistributions of source code must retain the above copyright notice, 
# this list of conditions and the following disclaimer.
# 2. Redistributions in binary form must reproduce the above copyright notice,
# this list of conditions and the following disclaimer in the documentation 
# and/or other materials provided with the distribution.
#
# THIS SOFTWARE IS PROVIDED BY THE AUTHOR AND CONTRIBUTORS ``AS IS'' AND ANY 
# EXPRESS OR IMPLIED WARRANTIES, INCLUDING, BUT NOT LIMITED TO, THE IMPLIED 
# WARRANTIES OF MERCHANTABILITY AND FITNESS FOR A PARTICULAR PURPOSE ARE 
# DISCLAIMED. IN NO EVENT SHALL THE AUTHOR OR CONTRIBUTORS BE LIABLE FOR ANY
# DIRECT, INDIRECT, INCIDENTAL, SPECIAL, EXEMPLARY, OR CONSEQUENTIAL DAMAGES 
# (INCLUDING, BUT NOT LIMITED TO, PROCUREMENT OF SUBSTITUTE GOODS OR SERVICES; 
# LOSS OF USE, DATA, OR PROFITS; OR BUSINESS INTERRUPTION) HOWEVER CAUSED AND 
# ON ANY THEORY OF LIABILITY, WHETHER IN CONTRACT, STRICT LIABILITY, OR TORT 
# (INCLUDING NEGLIGENCE OR OTHERWISE) ARISING IN ANY WAY OUT OF THE USE OF 
# THIS SOFTWARE, EVEN IF ADVISED OF THE POSSIBILITY OF SUCH DAMAGE.
#
# Contacts: Stephen McMahon,	stephen.mcmahon@qub.ac.uk
# 
# ############################################################################
#
# References
#
# 1. McMahon et al, Scientific Reports, 2016, 6, 33290
#
# ############################################################################

import numpy as np

import CharacteriseCell
import CharacteriseTrack

#DNA Damage rate, common parameter
DSBPerGBPPerGy = 35/3.05

# Model probabilities of different events for a single DSB repaired by a given processes
def singleProcessModel(frac,repairRate,time,misrepairParams):
	# If no DSBs, all must be 0
	if frac==0:
		return [0,0,0,0]

	correctRepairRate,visibleAberrationRate,lethalAberrationRate = misrepairParams
	# Time<0 assume full repair
	if time<0:
		remainingBreaks = 0
	else:
		remainingBreaks  = frac*np.exp(-repairRate*time)
	misrepairedBreaks= (frac-remainingBreaks)*(1-correctRepairRate)
	# NB: Scaling of 0.5 on aberrations, as each aberration involves 2 misrepaired DSBs
	lethalAberr      = 0.5*misrepairedBreaks*lethalAberrationRate
	visibleAberr     = 0.5*misrepairedBreaks*visibleAberrationRate

	return [remainingBreaks,misrepairedBreaks,lethalAberr,visibleAberr]

# Calculate mutation rate for a specific gene
def calcMutationRate(geneSize,deletionRate,pointMutationRate,initialDSBs,misrepairedDSB,genomeSize):
	if geneSize==0:
		return 0

	# Rate of deletions, scaled by 0.5 as each deletion involves 2 DSBs
	deletions = 0.5*misrepairedDSB/(genomeSize*2000)*deletionRate
	pointMutations = pointMutationRate*(initialDSBs-misrepairedDSB)*geneSize/(genomeSize*2000.0)
	return deletions+pointMutations

# Generate misrepair and aberration rates for a particular process
def calcProcessMisrepair(initialDSBs,fidelity,misrepairParams,trackParams):
	# If fidelity is exactly 1 or initial DSBs is 0, no misrepair
	if fidelity == 1 or initialDSBs==0:
		return [1,0,0]

	# Combine dose-dependent and track-depenent aberrations
	eta_misrepair = misrepairParams[0]
	trackOverlap  = trackParams[0]
	rejoinFidelity = (1-np.exp(-initialDSBs*eta_misrepair-trackOverlap))/(initialDSBs*eta_misrepair+trackOverlap)
	totalCorrectFrac = rejoinFidelity*fidelity

	# Get lethal and visible aberration rates based on uniform exposures
	lethalAberrationRate = misrepairParams[5][0][2]
	visibleAberrationRate = misrepairParams[5][1][2]

	# Return repair fidelity and aberration rates
	return [totalCorrectFrac,visibleAberrationRate,lethalAberrationRate]

# Model genetic damage in cell at a given time and dose combination
# Return: Unrepaired DSBs, misrepaired DSBs, visible aberratons, lethal aberrations, mutations
def modelCellDNA(cond,params):
	exptCond,cellProperties = cond
	dose = exptCond['dose']
	# If dose is zero, no damage of any kind.
	if dose==0:
		return [0,0,0,0,0]

	sigma = params['recombRange']

	genomeSize = cellProperties['genome'] 
	repairDefect=int(cellProperties['repair'])
	phase = cellProperties['phase']

	if phase==-1:
		print 'Requesting DNA repair model in asynchronous cells. Currently unsupported - consider manual mixing.\
			   Returning G1 cell output as fallback.'
		phase=0

	# Get track and cell characteristics
	DSBPerUm,trackParams = CharacteriseTrack.getTrackCharacteristics(params,exptCond,cellProperties)
	repairParams,misrepairParams = CharacteriseCell.getCellCharacteristics(params,exptCond,cellProperties)

	# Calculate total number of DSBs
	initialDSBs = DSBPerGBPPerGy*dose*genomeSize
	# If in G2, double initial DSB count
	if phase>=2:
		initialDSBs=initialDSBs*2

	# Calculate repair parameters for NHEJ, HR, and MMEJ as appropriate
	# Returns correct rate, visible aberration rate, lethal aberration rate
	# Fast repair - NHEJ
	# Slow repair - HR if in phase 2, NHEJ otherwise
	# Very slow repair - always by MMEJ
	NHEJRepairFidelity = calcProcessMisrepair(initialDSBs,params['NHEJFidelity'],misrepairParams,trackParams)
	if phase==0:
		slowFidelity = NHEJRepairFidelity
	else:
		slowFidelity = calcProcessMisrepair(initialDSBs,1,misrepairParams,trackParams)
	if repairDefect>0:
		MMEJRepairFidelity= calcProcessMisrepair(initialDSBs,params['MMEJFidelity'],misrepairParams,trackParams)
		# Assign MMEJ rates to NHEJ or HR as appropriate
		if repairDefect % 2 ==1:
			NHEJRepairFidelity = MMEJRepairFidelity
			if phase==0:
				slowFidelity = MMEJRepairFidelity
		if (repairDefect /2 ) % 2 ==1 and phase>0:
			slowFidelity   = MMEJRepairFidelity
	else:
		# No MMEJ in competent repair
		MMEJRepairFidelity = [1,0,0]

	# Sum up events from DSBs repaired by each process for an 'average' DSB
	time = exptCond['time']
	fastBreaks = singleProcessModel(repairParams[0],params['fastRepair'],time,NHEJRepairFidelity)
	slowBreaks = singleProcessModel(repairParams[1],params['slowRepair'],time,slowFidelity)
	verySlowBreaks = singleProcessModel(repairParams[2],params['verySlowRepair'],time,MMEJRepairFidelity)
	finalCellStatus = [initialDSBs*sum(x) for x in zip(fastBreaks,slowBreaks,verySlowBreaks)]

	# Deletions currently don't take into account track structure.
	# Analysis suggests it's unclear if this is accurate or not.
	deletionRate = misrepairParams[4]
	# Calculate a mutation rate, if gene size is specified
	finalCellStatus.append(calcMutationRate(exptCond['gene'],deletionRate,params['pointMutationRate'],initialDSBs,finalCellStatus[1],genomeSize))

	# Final return: Unrepaied DSBs, misrepaired DSBs, lethal aberrations, visible aberrations, mutation rate
	return finalCellStatus

# Get foci count, corrected by 7.5 mins to allow for initial delay
def getFociCount(condition,params):
	newExpt = condition[0].copy()
	newExpt['time']=max(0,newExpt['time']-0.125)
	
	noBreaks = modelCellDNA([newExpt,condition[1]],params)[0]

	return noBreaks
