# Supplementary material for: A general mechanistic model enables predictions of the biological effectiveness of different qualities of radiation
Source: Sci Rep. 2017 Sep 7;7:10790. doi: 10.1038/s41598-017-10820-1 (PMC5589818; doi:10.1038/s41598-017-10820-1)
Supplement: Supplementary file 2 — Supplementary Dataset 1 [file 41598_2017_10820_MOESM2_ESM.zip › CellModel/CharacteriseTrack.py]

# ############################################################################
# 
# This software is made freely available in accordance with the simplifed BSD
# license:
# 
# Copyright (c) <2017>, <Stephen McMahon>
# All rights reserved
# Redistribution and use in source and binary forms, with or without 
# modification, are permitted provided that the following conditions are met:
#
# 1. Redistributions of source code must retain the above copyright notice, 
# this list of conditions and the following disclaimer.
# 2. Redistributions in binary form must reproduce the above copyright notice,
# this list of conditions and the following disclaimer in the documentation 
# and/or other materials provided with the distribution.
#
# THIS SOFTWARE IS PROVIDED BY THE AUTHOR AND CONTRIBUTORS ``AS IS'' AND ANY 
# EXPRESS OR IMPLIED WARRANTIES, INCLUDING, BUT NOT LIMITED TO, THE IMPLIED 
# WARRANTIES OF MERCHANTABILITY AND FITNESS FOR A PARTICULAR PURPOSE ARE 
# DISCLAIMED. IN NO EVENT SHALL THE AUTHOR OR CONTRIBUTORS BE LIABLE FOR ANY
# DIRECT, INDIRECT, INCIDENTAL, SPECIAL, EXEMPLARY, OR CONSEQUENTIAL DAMAGES 
# (INCLUDING, BUT NOT LIMITED TO, PROCUREMENT OF SUBSTITUTE GOODS OR SERVICES; 
# LOSS OF USE, DATA, OR PROFITS; OR BUSINESS INTERRUPTION) HOWEVER CAUSED AND 
# ON ANY THEORY OF LIABILITY, WHETHER IN CONTRACT, STRICT LIABILITY, OR TORT 
# (INCLUDING NEGLIGENCE OR OTHERWISE) ARISING IN ANY WAY OUT OF THE USE OF 
# THIS SOFTWARE, EVEN IF ADVISED OF THE POSSIBILITY OF SUCH DAMAGE.
#
# Contacts: Stephen McMahon,	stephen.mcmahon@qub.ac.uk
# 
# ############################################################################
#
# References
#
# 1. McMahon et al, Scientific Reports, 2016, 6, 33290
#
# ############################################################################

import numpy as np
import TrackStore
import CharacteriseCell

# Calculate geometric interaction probability for a break distribution
def calculateInteraction(breaksAtDistance,sigma,rNuc,rChrom,genomeSizeGBP):
	interactionRates = [np.exp(-(x[0]*x[0])/(2*sigma*sigma)) for x in breaksAtDistance]
	inNucRates = [CharacteriseCell.fractionInside(x[0],rNuc) for x in breaksAtDistance]
	totalOverlap = sum([interRate*inNuc*x[1] for interRate,inNuc,x in zip(interactionRates,inNucRates,breaksAtDistance)])

	if totalOverlap==0:
		print 'Warning: Calculating overlap for empty data!'
		intraChromFrac = 1
		smallDelRate   = 1
		interArmRate   = 0
		mutationRate   = 0
		return [0,1-intraChromFrac,(1-smallDelRate)*intraChromFrac,interArmRate,mutationRate]
	
	# Calculate in chromosome rates
	inChromRates   = [CharacteriseCell.fractionInside(x[0],rChrom) for x in breaksAtDistance]
	#chromOverlap   = [interRate*inChrom*inNuc*x[1] for interRate,inChrom,inNuc,x in zip(interactionRates,inChromRates,inNucRates,breaksAtDistance)]
	chromOverlap   = [interRate*inChrom*x[1] for interRate,inChrom,x in zip(interactionRates,inChromRates,breaksAtDistance)]
	intraChromFrac = sum(chromOverlap)/totalOverlap

	# Find large deletion rate
	largeDelRadius = rNuc*pow(3.0/(genomeSizeGBP*2000),1.0/3.0)
	upperBinIndex  = next(i for i,v in enumerate(breaksAtDistance) if v[0]>largeDelRadius)
	fractionIntoBin= (largeDelRadius-breaksAtDistance[upperBinIndex-1][0])/(breaksAtDistance[upperBinIndex][0]-breaksAtDistance[upperBinIndex-1][0])

	smallDelOverlap= sum(chromOverlap[0:upperBinIndex])+chromOverlap[upperBinIndex]*fractionIntoBin
	smallDelRate   = smallDelOverlap/sum(chromOverlap)

	# Find inter-arm rate
	# Max separation is chromosome volume
	centromereSpan = [min(1,pow(r,3)/(0.5*pow(rChrom,3))) for r,e in breaksAtDistance]
	inChromSpan    = [span*inChrom*interRate*x[1] for span,inChrom,interRate,x in zip(centromereSpan,inChromRates,interactionRates,breaksAtDistance)]
	interArmTotal  = sum(inChromSpan)
	interArmRate   = interArmTotal/sum(chromOverlap)

	# No mutation calculation yet!
	mutationRate   = 0
	baseRates = [2*totalOverlap,(1-intraChromFrac),(1-smallDelRate)*intraChromFrac,interArmRate,mutationRate]
	return baseRates

# Calculate intra-track effects for a given ion track.
def characteriseTrack(sigma,rNuc,genomeSizeGBP,chromosomes,phase,LET,particle):
	if particle==0:
		return 0,[0,0,0,0,0]

	energyAtDistance = TrackStore.getTrack(particle,LET)

	# If we directly use human rNuc, calculate rate of DSBs
	DSBPerGyHuman = 35.0
	DSBPerkeV = (0.038252*DSBPerGyHuman)/pow(rNuc,3)

	breaksAtDistance = [[x[0],x[1]*DSBPerkeV] for x in energyAtDistance]
	DSBPerUm         = LET*DSBPerkeV

	s=rNuc*sigma

	# Calculated interaction rate, allowing for dose deposited outside of nucleus and overlap function. 
	interactionRates = [np.exp(-(x[0]*x[0])/(2.0*s*s)) for x in breaksAtDistance]
	inNucRates       = [CharacteriseCell.fractionInside(x[0],rNuc) for x in breaksAtDistance]
	totalOverlap     = sum([inter*inNuc*x[1] for inter,inNuc,x in zip(interactionRates,inNucRates,breaksAtDistance)])

	rChrom           = rNuc/pow(chromosomes,1.0/3.0)

	if totalOverlap>0:
		baseRates  = calculateInteraction(breaksAtDistance,s,rNuc,rChrom,genomeSizeGBP)
	else:
		baseRates = [0,0,0,0,0]

	aberrRates = CharacteriseCell.calculateAberrationRates(phase,baseRates[1],baseRates[2],baseRates[3])
	
	baseRates.append(aberrRates)

	return DSBPerUm,baseRates

# Wrapper to cache ion track results, for efficiency
def getTrackCharacteristics(params,exptCond,cellLine,storedTracks={}):
	if params==0:
		storedTracks.clear()
		return None

	sigma = params['recombRange']
	rNuc  = params['rNuc']

	genomeSize = cellLine['genome']; chromosomes = cellLine['chromosomes']; phase = cellLine['phase']
	if 'LET' in exptCond and 'particle' in exptCond:
		LET = exptCond['LET']; particle = exptCond['particle']
	else:
		LET = 0; particle=0

	params = (sigma,rNuc,genomeSize,chromosomes,phase,LET,particle)

	if params in storedTracks:
		return storedTracks[params]
	else:
		trackParams = characteriseTrack(sigma,rNuc,genomeSize,chromosomes,phase,LET,particle)
		storedTracks[params]=trackParams
		return trackParams

def reset():
	getTrackCharacteristics(0,0,0)
	print 'Track cache reset'
