# Supplementary material for: A general mechanistic model enables predictions of the biological effectiveness of different qualities of radiation
Source: Sci Rep. 2017 Sep 7;7:10790. doi: 10.1038/s41598-017-10820-1 (PMC5589818; doi:10.1038/s41598-017-10820-1)
Supplement: Supplementary file 2 — Supplementary Dataset 1 [file 41598_2017_10820_MOESM2_ESM.zip › CellModel/SurvivalModel.py]

# ############################################################################
# 
# This software is made freely available in accordance with the simplifed BSD
# license:
# 
# Copyright (c) <2017>, <Stephen McMahon>
# All rights reserved
# Redistribution and use in source and binary forms, with or without 
# modification, are permitted provided that the following conditions are met:
#
# 1. Redistributions of source code must retain the above copyright notice, 
# this list of conditions and the following disclaimer.
# 2. Redistributions in binary form must reproduce the above copyright notice,
# this list of conditions and the following disclaimer in the documentation 
# and/or other materials provided with the distribution.
#
# THIS SOFTWARE IS PROVIDED BY THE AUTHOR AND CONTRIBUTORS ``AS IS'' AND ANY 
# EXPRESS OR IMPLIED WARRANTIES, INCLUDING, BUT NOT LIMITED TO, THE IMPLIED 
# WARRANTIES OF MERCHANTABILITY AND FITNESS FOR A PARTICULAR PURPOSE ARE 
# DISCLAIMED. IN NO EVENT SHALL THE AUTHOR OR CONTRIBUTORS BE LIABLE FOR ANY
# DIRECT, INDIRECT, INCIDENTAL, SPECIAL, EXEMPLARY, OR CONSEQUENTIAL DAMAGES 
# (INCLUDING, BUT NOT LIMITED TO, PROCUREMENT OF SUBSTITUTE GOODS OR SERVICES; 
# LOSS OF USE, DATA, OR PROFITS; OR BUSINESS INTERRUPTION) HOWEVER CAUSED AND 
# ON ANY THEORY OF LIABILITY, WHETHER IN CONTRACT, STRICT LIABILITY, OR TORT 
# (INCLUDING NEGLIGENCE OR OTHERWISE) ARISING IN ANY WAY OUT OF THE USE OF 
# THIS SOFTWARE, EVEN IF ADVISED OF THE POSSIBILITY OF SUCH DAMAGE.
#
# Contacts: Stephen McMahon,	stephen.mcmahon@qub.ac.uk
# 
# ############################################################################
#
# References
#
# 1. McMahon et al, Scientific Reports, 2016, 6, 33290
#
# ############################################################################

import numpy as np
import scipy
from scipy.stats import poisson

import CellDNAModel as DNAModel
import CharacteriseTrack

# Model survival in M phase, accounting for mitotic catastrophe
def modelMSurvival(cond,dnaParams,survParams):
	mitoticRate = survParams['mitoticRate']
	# Mitotic death driven by initial DSBs
	tempExp = cond[0].copy()
	tempExp['time']=0
	initialBreaks = DNAModel.modelCellDNA([tempExp,cond[1]],dnaParams)[0]
	surv = np.exp(-initialBreaks*mitoticRate)

	# Aberration-induced cell death in G1
	tempCell = cond[1].copy()
	tempCell['phase'] = 0
	G1Surv = modelG1Survival([cond[0],tempCell],dnaParams,survParams)
	return surv*G1Surv

# Model survival of G1 cells, accounting for G1 arrest
def modelG1Survival(cond,dnaParams,survParams):
	apoptoticRate = survParams['apoptoticRate']

	# If cell has functional G1 arrest, calculate number of unrepaired 
	# breaks when released into proliferation
	if cond[1]['G1Arrest']==1:
		breaksAtProliferation = DNAModel.modelCellDNA(cond,dnaParams)[0]
		apoptoticSurvival = np.exp(-breaksAtProliferation*apoptoticRate)
	else:
		apoptoticSurvival = 1.0

	# Calculate aberrations when all damage is resolved
	tempExp = cond[0].copy()
	tempExp['time']=-1
	lethalAberrations = DNAModel.modelCellDNA([tempExp,cond[1]],dnaParams)[2]

	# Calculate product of survival probabilities
	aberrationSurvival = np.exp(-lethalAberrations)

	return apoptoticSurvival*aberrationSurvival

# Model survival of G2 cells, allowing for mitotic catastrophe
def modelG2Survival(cond,dnaParams,survParams):
	mitoticRate = survParams['mitoticRate']

	# Model number of breaks present when cell reaches mitosis.
	# This is determined either by plating delay, or G2 damage arrest (8 hours/20 DSBs)
	tempExp=cond[0].copy()
	tempExp['time']=max(8,tempExp['time'])
	baseBreaks = DNAModel.modelCellDNA([tempExp,cond[1]],dnaParams)[0]
	MBreaks = min(baseBreaks,20)
	mitoticSurvival = np.exp(-MBreaks*mitoticRate)

	# Model number of lethal aberrations formed during repair
	tempExp=cond[0].copy()
	tempExp['time']=-1
	lethalAberrations = DNAModel.modelCellDNA([tempExp,cond[1]],dnaParams)[2]

	surv= np.exp(-lethalAberrations)*mitoticSurvival
	return surv

# Calculate survival for a single condition
# Logic tree to decide what to treat cells as	
def calculateSurvival(cond,dnaParams,survParams):
	phase = cond[1]['phase']
	# Asynchronous cells. Model as mix of G1 and G2, currently fixed ratio
	if phase==-1:
		tempCell = cond[1].copy()
		tempCell['phase']=0
		G1Surv = calculateSurvival([cond[0],tempCell],dnaParams,survParams)
		tempCell['phase']=2
		G2Surv = calculateSurvival([cond[0],tempCell],dnaParams,survParams)
		G1Frac = 0.66
		return G1Frac*G1Surv+(1-G1Frac)*G2Surv
	# G0/G1 
	if phase==0:
		return modelG1Survival(cond,dnaParams,survParams)
	# G2
	if phase==2:
		return modelG2Survival(cond,dnaParams,survParams)
	# Mitosis
	if phase==3:
		return modelMSurvival(cond,dnaParams,survParams)
	print 'Could not identify cell phase!'
	return -1

# Calculate survival for a cell, allowing for different numbers of particle traversals
def particleSurvival(cond,DNAParams,survParams):
	exptCond, cellLine = cond
	dose = exptCond['dose']
	# 0 dose, 100% survival
	if dose==0:
		return 1

	# Calculate damage done in G0 cells per track
	tempCell = cellLine.copy()
	tempCell['phase']=0
	DSBPerUm,trackParams = CharacteriseTrack.getTrackCharacteristics(DNAParams,exptCond,tempCell)

	# If our particle has 0 DSB per um, suggests track data is missing. Problem if not X-rays.
	if DSBPerUm == 0:
		if exptCond['particle']>0:
			print 'Model for particle: ', exptCond['particle'],' requested, but no data available.'
			print 'Returning for X-rays as fallback.'
		return calculateSurvival(cond,DNAParams,survParams)

	# Calculate damage and dose per track
	# rNuc_cell is scaled by ratio of cell genetic content
	rNuc = DNAParams['rNuc']
	genomeSize = cellLine['genome']
	rNuc_cell = pow(genomeSize/3.05,1.0/3.0)*rNuc
	
	DSBPerTrack = (4.0/3.0)*rNuc_cell*DSBPerUm
	dosePerTrack = DSBPerTrack/(genomeSize*DNAModel.DSBPerGBPPerGy)
	tracksPerNucleus = dose/dosePerTrack

	# If DSB yield per track is low, can just treat as sparsely ionising
	if DSBPerTrack<0.5:
		survTotal = calculateSurvival(cond,DNAParams,survParams)
	# If not, sum over 3 standard deviations of track counts, plus a little padding
	else:
		# Start with unirradiated cells
		tempExp  = exptCond.copy()
		tempExp['dose']=0
		survTotal = calculateSurvival([tempExp,cellLine],DNAParams,survParams)*np.exp(-tracksPerNucleus)

		# Include relevant track counts, assuming Poisson distribution
		minTracks = max(1,int(tracksPerNucleus-3*np.sqrt(tracksPerNucleus)-3))
		maxTracks = int(tracksPerNucleus+3*np.sqrt(tracksPerNucleus)+3)
		trackRange = range(minTracks,maxTracks+1)
		trackWeights = poisson.pmf(trackRange,tracksPerNucleus)
		for n,weight in zip(trackRange,trackWeights):
			tempExp['dose']=n*dosePerTrack
			survTotal = survTotal + calculateSurvival([tempExp,cellLine],DNAParams,survParams)*weight

	return survTotal
